# Supplementary material for: OpenStats: A robust and scalable software package for reproducible analysis of high-throughput phenotypic data
Source: PLoS One. 2020 Dec 30;15(12):e0242933. doi: 10.1371/journal.pone.0242933 (PMC7773254; doi:10.1371/journal.pone.0242933)
Supplement: S2 Table — (XLSX) [file pone.0242933.s002.xlsx]

## Sheet: Supplementary Table 2 Parameter
Supplementary Tabl S2. The list of IMPC parameters that are involved in the IMPC statistical pipeline comparison between OpenStats and PhenStat
Index	Parameter key	Parameter name
1	IMPC_ABR_002_001	Click-evoked ABR threshold
2	IMPC_ABR_004_001	6kHz-evoked ABR Threshold
3	IMPC_ABR_006_001	12kHz-evoked ABR Threshold
4	IMPC_ABR_008_001	18kHz-evoked ABR Threshold
5	IMPC_ABR_010_001	24kHz-evoked ABR Threshold
6	IMPC_ABR_012_001	30kHz-evoked ABR Threshold
7	IMPC_ABR_016_001	Preyer Reflex
8	IMPC_ACS_006_001	Response amplitude - S
9	IMPC_ACS_033_001	% Pre-pulse inhibition - PPI1
10	IMPC_ACS_034_001	% Pre-pulse inhibition - PPI2
11	IMPC_ACS_035_001	% Pre-pulse inhibition - PPI3
12	IMPC_ACS_036_001	% Pre-pulse inhibition - PPI4
13	IMPC_ACS_037_001	% Pre-pulse inhibition - Global
14	IMPC_ALZ_001_001	Adrenal gland
15	IMPC_ALZ_002_001	Lower Urinary Tract
16	IMPC_ALZ_003_001	Brain
17	IMPC_ALZ_004_001	Eye
18	IMPC_ALZ_005_001	Heart
19	IMPC_ALZ_006_001	Kidney
20	IMPC_ALZ_007_001	Liver
21	IMPC_ALZ_008_001	Lymph Node
22	IMPC_ALZ_009_001	Mammary gland
23	IMPC_ALZ_010_001	Ovary
24	IMPC_ALZ_011_001	Oviduct
25	IMPC_ALZ_012_001	Skin
26	IMPC_ALZ_013_001	Stomach
27	IMPC_ALZ_014_001	Testis
28	IMPC_ALZ_015_001	Thymus
29	IMPC_ALZ_016_001	Trachea
30	IMPC_ALZ_017_001	Uterus
31	IMPC_ALZ_018_001	Large Intestine
32	IMPC_ALZ_019_001	Esophagus
33	IMPC_ALZ_020_001	Spinal cord
34	IMPC_ALZ_021_001	Thyroid gland
35	IMPC_ALZ_022_001	Pituitary gland
36	IMPC_ALZ_023_001	Skeletal Muscle
37	IMPC_ALZ_024_001	Small Intestine
38	IMPC_ALZ_025_001	White Adipose Tissue
39	IMPC_ALZ_026_001	Lung
40	IMPC_ALZ_027_001	Aorta
41	IMPC_ALZ_028_001	Pancreas
42	IMPC_ALZ_029_001	Prostate gland
43	IMPC_ALZ_030_001	Spleen
44	IMPC_ALZ_031_001	Brainstem
45	IMPC_ALZ_032_001	Cartilage tissue
46	IMPC_ALZ_033_001	Cerebral Cortex
47	IMPC_ALZ_034_001	Cerebellum
48	IMPC_ALZ_035_001	Hippocampus
49	IMPC_ALZ_036_001	Hypothalamus
50	IMPC_ALZ_037_001	Olfactory Lobe
51	IMPC_ALZ_038_001	Peripheral Nervous System
52	IMPC_ALZ_039_001	Peyers Patch
53	IMPC_ALZ_040_001	Striatum
54	IMPC_ALZ_041_001	Vascular System
55	IMPC_ALZ_042_001	Urinary bladder
56	IMPC_ALZ_043_001	Bone
57	IMPC_ALZ_044_001	Cecum
58	IMPC_ALZ_045_001	Colon
59	IMPC_ALZ_046_001	Duodenum
60	IMPC_ALZ_047_001	Ileum
61	IMPC_ALZ_048_001	Jejunum
62	IMPC_ALZ_049_001	Gonadal fat pad
63	IMPC_ALZ_050_001	Bone Marrow
64	IMPC_ALZ_051_001	Vas Deferens
65	IMPC_ALZ_052_001	Brown adipose tissue
66	IMPC_ALZ_053_001	Mesenteric adipose tissue
67	IMPC_ALZ_054_001	Blood
68	IMPC_ALZ_055_001	Diaphragm
69	IMPC_ALZ_056_001	Gall Bladder
70	IMPC_ALZ_057_001	Harderian Gland
71	IMPC_ALZ_058_001	Hindlimb
72	IMPC_ALZ_059_001	Quadriceps
73	IMPC_ALZ_060_001	Parathyroid gland
74	IMPC_ALZ_061_001	Parotid gland
75	IMPC_ALZ_062_001	Penis
76	IMPC_ALZ_063_001	Stomach pyloric region
77	IMPC_ALZ_064_001	Chest bone
78	IMPC_ALZ_065_001	Sciatic nerve
79	IMPC_ALZ_066_001	Cranium
80	IMPC_ALZ_067_001	Sublingual Gland
81	IMPC_ALZ_068_001	Submandibular Gland
82	IMPC_ALZ_069_001	Tongue
83	IMPC_ALZ_070_001	Trigeminal V nerve
84	IMPC_ALZ_071_001	Vagina
85	IMPC_ALZ_072_001	Vesicular Gland
86	IMPC_ALZ_073_001	Mesenteric Lymph Node
87	IMPC_ALZ_074_001	Oral epithelium
88	IMPC_ALZ_102_001	Epididymis
89	IMPC_ALZ_103_001	Main olfactory bulb
90	IMPC_ALZ_104_001	Midbrain
91	IMPC_ALZ_105_001	Thalamus
92	IMPC_CAL_003_001	Oxygen consumption
93	IMPC_CAL_004_001	Carbon dioxide production
94	IMPC_CAL_005_001	Heat production (metabolic rate)
95	IMPC_CAL_006_001	Ambulatory activity (no. of beam cuts)
96	IMPC_CAL_007_001	Total activity (no. of fine movement + no. of beam cuts)
97	IMPC_CAL_008_001	Total food intake
98	IMPC_CAL_009_001	Cumulative food intake
99	IMPC_CAL_017_001	Respiratory Exchange Ratio
100	IMPC_CAL_021_001	Total water intake
101	IMPC_CAL_022_001	Cumulative water intake
102	IMPC_CBC_001_001	Sodium
103	IMPC_CBC_002_001	Potassium
104	IMPC_CBC_003_001	Chloride
105	IMPC_CBC_004_001	Urea (Blood Urea Nitrogen - BUN)
106	IMPC_CBC_005_001	Creatinine
107	IMPC_CBC_006_001	Total protein
108	IMPC_CBC_007_001	Albumin
109	IMPC_CBC_008_001	Total bilirubin
110	IMPC_CBC_009_001	Calcium
111	IMPC_CBC_010_001	Phosphorus
112	IMPC_CBC_011_001	Iron
113	IMPC_CBC_012_001	Aspartate aminotransferase
114	IMPC_CBC_013_001	Alanine aminotransferase
115	IMPC_CBC_014_001	Alkaline phosphatase
116	IMPC_CBC_015_001	Total cholesterol
117	IMPC_CBC_016_001	HDL-cholesterol
118	IMPC_CBC_017_001	Triglycerides
119	IMPC_CBC_018_001	Glucose
120	IMPC_CBC_020_001	Fructosamine
121	IMPC_CBC_021_001	Lipase
122	IMPC_CBC_022_001	Lactate dehydrogenase
123	IMPC_CBC_023_001	Alpha-amylase
124	IMPC_CBC_024_001	UIBC (unsaturated iron binding capacity)
125	IMPC_CBC_025_001	LDL-cholesterol
126	IMPC_CBC_026_001	Free fatty acids
127	IMPC_CBC_027_001	Glycerol
128	IMPC_CBC_028_001	Creatine kinase
129	IMPC_CBC_029_001	Uric acid
130	IMPC_CBC_052_001	Glycosilated hemoglobin A1c (HbA1c)
131	IMPC_CBC_053_001	Thyroxine
132	IMPC_CBC_054_001	Magnesium
133	IMPC_CBC_058_001	Cholesterol ratio
134	IMPC_CHL_002_001	Frequency of breathing (f)
135	IMPC_CHL_003_001	Tidal volume (TVb)
136	IMPC_CHL_004_001	Minute volume (MVb)
137	IMPC_CHL_005_001	Peak expiratory flow (PEFb)
138	IMPC_CHL_006_001	Peak inspiratory flow (PIFb)
139	IMPC_CHL_007_001	Pause (PAU)
140	IMPC_CHL_008_001	Inspiratory time (Ti)
141	IMPC_CHL_009_001	Expiratory time (Te)
142	IMPC_CHL_010_001	Relaxation time (Tr)
143	IMPC_CHL_011_001	Time of pause (Tp)
144	IMPC_CHL_012_001	Enhanced pause (Penh)
145	IMPC_CHL_013_001	Rejection index (Rinx)
146	IMPC_CHL_014_001	Rpef
147	IMPC_CHL_015_001	TB
148	IMPC_CHL_016_001	Compensation (Comp)
149	IMPC_CHL_017_001	Flow at point 50% TV expired (EF50)
150	IMPC_CSD_001_001	Tail - presence
151	IMPC_CSD_002_001	Tail - length
152	IMPC_CSD_003_001	Tail - thickness
153	IMPC_CSD_004_001	Tail - morphology
154	IMPC_CSD_005_001	Coat - color - back
155	IMPC_CSD_006_001	Coat - color - head
156	IMPC_CSD_007_001	Coat - color - abdomen
157	IMPC_CSD_008_001	Coat - color pattern - back
158	IMPC_CSD_009_001	Coat - color pattern - head
159	IMPC_CSD_010_001	Coat - color pattern - abdomen
160	IMPC_CSD_011_001	Coat - hair distribution - back
161	IMPC_CSD_012_001	Coat - hair distribution - head
162	IMPC_CSD_013_001	Coat - hair distribution - abdomen
163	IMPC_CSD_014_001	Coat - hair texture / appearance - back
164	IMPC_CSD_015_001	Coat - hair texture / appearance - head
165	IMPC_CSD_016_001	Coat - hair texture / appearance - abdomen
166	IMPC_CSD_017_001	Forelimbs - position
167	IMPC_CSD_018_001	Forelimbs - shape
168	IMPC_CSD_019_001	Forelimbs - size
169	IMPC_CSD_020_001	Hindlimbs - position
170	IMPC_CSD_021_001	Hindlimbs - shape
171	IMPC_CSD_022_001	Hindlimbs - size
172	IMPC_CSD_023_001	Vibrissae - presence
173	IMPC_CSD_024_001	Vibrissae - appearance
174	IMPC_CSD_025_001	Head size
175	IMPC_CSD_026_001	Head morphology
176	IMPC_CSD_027_001	Ears
177	IMPC_CSD_028_001	Snout size
178	IMPC_CSD_029_001	Activity (body position)
179	IMPC_CSD_030_001	Tremor
180	IMPC_CSD_032_001	Locomotor activity
181	IMPC_CSD_033_001	Gait
182	IMPC_CSD_036_001	Startle response
183	IMPC_CSD_037_001	Unexpected behaviors
184	IMPC_CSD_038_001	Trunk curl
185	IMPC_CSD_039_001	Limb grasp
186	IMPC_CSD_040_001	Forepaw - size
187	IMPC_CSD_040_002	Forepaw - size
188	IMPC_CSD_041_001	Hindpaw - size
189	IMPC_CSD_041_002	Hindpaw - size
190	IMPC_CSD_042_001	Forepaw - shape
191	IMPC_CSD_042_002	Forepaw - shape
192	IMPC_CSD_043_001	Hindpaw - shape
193	IMPC_CSD_043_002	Hindpaw - shape
194	IMPC_CSD_044_001	Forelimb digit - number
195	IMPC_CSD_044_002	Forelimb digit - number
196	IMPC_CSD_045_001	Hindlimb digit - number
197	IMPC_CSD_045_002	Hindlimb digit - number
198	IMPC_CSD_046_001	Forelimb digit - size
199	IMPC_CSD_047_001	Hindlimb digit - size
200	IMPC_CSD_048_001	Forelimb digit - shape
201	IMPC_CSD_048_002	Forelimb digit - shape
202	IMPC_CSD_049_001	Hindlimb digit - shape
203	IMPC_CSD_049_002	Hindlimb digit - shape
204	IMPC_CSD_050_001	Forelimb nail - number
205	IMPC_CSD_050_002	Forelimb nail - number
206	IMPC_CSD_051_001	Hindlimb nail - number
207	IMPC_CSD_051_002	Hindlimb nail - number
208	IMPC_CSD_052_001	Forelimb nail - length
209	IMPC_CSD_052_002	Forelimb nail - length
210	IMPC_CSD_053_001	Hindlimb nail - length
211	IMPC_CSD_053_002	Hindlimb nail - length
212	IMPC_CSD_054_001	Forelimb nail - shape
213	IMPC_CSD_054_002	Forelimb nail - shape
214	IMPC_CSD_055_001	Hindlimb nail - shape
215	IMPC_CSD_055_002	Hindlimb nail - shape
216	IMPC_CSD_056_001	Skin color - whole body
217	IMPC_CSD_057_001	Skin color - snout
218	IMPC_CSD_058_001	Skin color - ear
219	IMPC_CSD_059_001	Skin color - front paws
220	IMPC_CSD_060_001	Skin color - back paws
221	IMPC_CSD_061_001	Skin color - tail
222	IMPC_CSD_062_001	Skin texture - whole body
223	IMPC_CSD_063_001	Skin texture - snout
224	IMPC_CSD_064_001	Skin texture - ear
225	IMPC_CSD_065_001	Skin texture - front paws
226	IMPC_CSD_066_001	Skin texture - back paws
227	IMPC_CSD_067_001	Skin texture - tail
228	IMPC_CSD_068_001	Teeth presence
229	IMPC_CSD_069_001	Upper teeth appearance
230	IMPC_CSD_070_001	Lower teeth appearance
231	IMPC_CSD_071_001	Genitalia - presence
232	IMPC_CSD_072_001	Genitalia - size
233	IMPC_CSD_073_001	Genitalia - morphology
234	IMPC_CSD_074_001	Mouth morphology
235	IMPC_CSD_075_001	Upper lip morphology
236	IMPC_CSD_076_001	Lower lip morphology
237	IMPC_CSD_077_001	Contact righting
238	IMPC_CSD_078_001	Vocalization
239	IMPC_CSD_079_001	Aggression
240	IMPC_CSD_080_001	Head bobbing
241	IMPC_DXA_002_001	Fat mass
242	IMPC_DXA_003_001	Lean mass
243	IMPC_DXA_004_001	Bone Mineral Density (excluding skull)
244	IMPC_DXA_005_001	Bone Mineral Content (excluding skull)
245	IMPC_DXA_006_001	Body length
246	IMPC_DXA_007_001	BMC/Body weight
247	IMPC_DXA_008_001	Lean/Body weight
248	IMPC_DXA_009_001	Fat/Body weight
249	IMPC_DXA_010_001	Bone Area
250	IMPC_ECG_002_001	HR
251	IMPC_ECG_003_001	CV
252	IMPC_ECG_004_001	RR
253	IMPC_ECG_005_001	PQ
254	IMPC_ECG_006_001	PR
255	IMPC_ECG_007_001	QRS
256	IMPC_ECG_008_001	ST
257	IMPC_ECG_009_001	QTc
258	IMPC_ECG_009_002	QTc
259	IMPC_ECG_010_001	HRV
260	IMPC_ECG_011_001	QTc Dispersion
261	IMPC_ECG_014_001	rMSSD
262	IMPC_ECH_001_001	End-Systolic Diameter
263	IMPC_ECH_002_001	End-Diastolic Diameter
264	IMPC_ECH_003_001	Stroke Volume
265	IMPC_ECH_004_001	Ejection Fraction
266	IMPC_ECH_005_001	Fractional Shortening
267	IMPC_ECH_006_001	Cardiac Output
268	IMPC_ECH_007_001	LVAWd
269	IMPC_ECH_008_001	LVIDd
270	IMPC_ECH_009_001	LVPWd
271	IMPC_ECH_010_001	LVAWs
272	IMPC_ECH_011_001	LVIDs
273	IMPC_ECH_012_001	LVPWs
274	IMPC_ECH_013_001	HR
275	IMPC_ECH_014_001	Body Temp
276	IMPC_ECH_015_001	VTI of aortic flow (Pulse wave doppler mode)
277	IMPC_ECH_016_001	Aortic diameter (Dao)
278	IMPC_ECH_018_001	Respiration Rate
279	IMPC_ELZ_001_001	Embryo
280	IMPC_ELZ_002_001	Head
281	IMPC_ELZ_003_001	Forelimb
282	IMPC_ELZ_004_001	Forearm
283	IMPC_ELZ_005_001	Radius-ulna pre cartilage condensation
284	IMPC_ELZ_006_001	Upper arm
285	IMPC_ELZ_007_001	Humerus pre-cartilage condensation
286	IMPC_ELZ_008_001	Handplate
287	IMPC_ELZ_009_001	Hindlimb
288	IMPC_ELZ_010_001	Footplate
289	IMPC_ELZ_011_001	Lower leg
290	IMPC_ELZ_012_001	Upper leg
291	IMPC_ELZ_013_001	Femur pre-cartilage condensation
292	IMPC_ELZ_014_001	Head mesenchyme
293	IMPC_ELZ_015_001	Trunk mesenchyme
294	IMPC_ELZ_016_001	Notochord
295	IMPC_ELZ_017_001	Skin
296	IMPC_ELZ_018_001	Vibrissa
297	IMPC_ELZ_019_001	Oral cavity
298	IMPC_ELZ_020_001	Mandibular process
299	IMPC_ELZ_021_001	Meckel's cartilage
300	IMPC_ELZ_022_001	Maxillary process
301	IMPC_ELZ_023_001	Gut
302	IMPC_ELZ_024_001	Pharynx
303	IMPC_ELZ_025_001	Tongue
304	IMPC_ELZ_026_001	Stomach
305	IMPC_ELZ_027_001	Pancreas
306	IMPC_ELZ_028_001	Liver
307	IMPC_ELZ_029_001	Urinary system
308	IMPC_ELZ_030_001	Metanephros
309	IMPC_ELZ_031_001	Mesonephros of male
310	IMPC_ELZ_032_001	Mesonephros of female
311	IMPC_ELZ_033_001	Lung
312	IMPC_ELZ_034_001	Trachea
313	IMPC_ELZ_035_001	Umbilical artery embryonic part
314	IMPC_ELZ_036_001	Heart
315	IMPC_ELZ_037_001	Atrium
316	IMPC_ELZ_038_001	Outflow tract
317	IMPC_ELZ_039_001	Pericardium
318	IMPC_ELZ_040_001	Heart ventricle
319	IMPC_ELZ_041_001	Umbilical vein embryonic part
320	IMPC_ELZ_042_001	Brain
321	IMPC_ELZ_043_001	Forebrain
322	IMPC_ELZ_044_001	Midbrain
323	IMPC_ELZ_045_001	Central nervous system ganglion
324	IMPC_ELZ_046_001	Spinal cord
325	IMPC_ELZ_047_001	Dorsal root ganglion
326	IMPC_ELZ_048_001	Ear
327	IMPC_ELZ_049_001	External ear
328	IMPC_ELZ_050_001	Inner Ear
329	IMPC_ELZ_051_001	Eye
330	IMPC_ELZ_052_001	Nose
331	IMPC_ELZ_053_001	Nasal septum
332	IMPC_ELZ_054_001	Fronto-nasal process
333	IMPC_ELZ_055_001	Skeleton
334	IMPC_ELZ_056_001	Axial skeleton
335	IMPC_ELZ_057_001	Rib pre-cartilage condensation
336	IMPC_ELZ_058_001	Thoracic vertebral cartilage condensation
337	IMPC_ELZ_059_001	Cranium
338	IMPC_ELZ_060_001	Tail
339	IMPC_ELZ_061_001	Tail somite group
340	IMPC_ELZ_062_001	Intestine
341	IMPC_ELZ_092_001	Hindbrain
342	IMPC_ELZ_093_001	Placenta
343	IMPC_EVL_001_001	Outcome
344	IMPC_EVM_001_001	Outcome
345	IMPC_EVO_001_001	Outcome
346	IMPC_EVP_001_001	Outcome
347	IMPC_EYE_001_001	Eye
348	IMPC_EYE_002_001	Bulging eye
349	IMPC_EYE_003_001	Eye Hemorrhage or Blood Presence
350	IMPC_EYE_004_001	Eyelid morphology
351	IMPC_EYE_005_001	Eyelid closure
352	IMPC_EYE_006_001	Narrow eye opening
353	IMPC_EYE_007_001	Cornea
354	IMPC_EYE_008_001	Corneal opacity
355	IMPC_EYE_009_001	Corneal vascularization
356	IMPC_EYE_010_001	Iris/Pupil
357	IMPC_EYE_011_001	Pupil Position
358	IMPC_EYE_012_001	Pupil Shape
359	IMPC_EYE_013_001	Pupil Dilation
360	IMPC_EYE_014_001	Pupil Light Response
361	IMPC_EYE_015_001	Iris Pigmentation
362	IMPC_EYE_016_001	Lens
363	IMPC_EYE_017_001	Lens Opacity
364	IMPC_EYE_018_001	Fusion between cornea and lens
365	IMPC_EYE_019_001	Synechia
366	IMPC_EYE_023_001	Optic Disc
367	IMPC_EYE_024_001	Retinal Blood Vessels
368	IMPC_EYE_025_001	Retinal Blood Vessels Structure
369	IMPC_EYE_026_001	Retinal Blood Vessels Pattern
370	IMPC_EYE_027_001	Persistence of hyaloid vascular system
371	IMPC_EYE_054_001	Min left eye lens density
372	IMPC_EYE_055_001	Max left eye lens density
373	IMPC_EYE_056_001	Mean left eye lens density
374	IMPC_EYE_057_001	Min right eye lens density
375	IMPC_EYE_058_001	Max right eye lens density
376	IMPC_EYE_059_001	Mean right eye lens density
377	IMPC_EYE_060_001	Right corneal thickness
378	IMPC_EYE_061_001	Right anterior chamber depth
379	IMPC_EYE_062_001	Right total retinal thickness
380	IMPC_EYE_063_001	Right inner nuclear layer
381	IMPC_EYE_064_001	Right outer nuclear layer
382	IMPC_EYE_065_001	Right posterior chamber depth
383	IMPC_EYE_066_001	Left corneal thickness
384	IMPC_EYE_067_001	Left anterior chamber depth
385	IMPC_EYE_068_001	Left total retinal thickness
386	IMPC_EYE_069_001	Left inner nuclear layer
387	IMPC_EYE_070_001	Left outer nuclear layer
388	IMPC_EYE_071_001	Left posterior chamber depth
389	IMPC_EYE_080_001	Corneal Sclerization
390	IMPC_EYE_081_001	Corneal deposits
391	IMPC_EYE_082_001	Iris transilumination
392	IMPC_EYE_083_001	Vitreous
393	IMPC_EYE_084_001	Corneal mineralization
394	IMPC_EYE_085_001	Corneal ulcer
395	IMPC_EYE_086_001	Lacrimation
396	IMPC_EYE_087_001	Right vitreous humor thickness
397	IMPC_EYE_088_001	Left vitreous humour thickness
398	IMPC_EYE_092_001	Retina (combined)
399	IMPC_FEA_003_001	Conditioning Baseline % Freezing Time
400	IMPC_FEA_015_001	Cue Baseline % Freezing Time
401	IMPC_FEA_105_001	Difference in Context and Conditioning Baseline % Freezing
402	IMPC_FEA_106_001	Difference in Cue Tone and Cue Baseline % Freezing
403	IMPC_FEA_107_001	Difference in Conditioning Post-shock and Conditioning Baseline % Freezing
404	IMPC_FER_001_001	Gross Findings Male
405	IMPC_FER_019_001	Gross Findings Female
406	IMPC_GEL_006_001	Pericardium Morphology
407	IMPC_GEL_011_001	Embryo turning
408	IMPC_GEL_014_001	Allantois Morphology
409	IMPC_GEL_015_001	Vitelline vasculature morphology
410	IMPC_GEL_017_001	Pale yolk sac
411	IMPC_GEL_017_002	Pale yolk sac
412	IMPC_GEL_018_001	Visceral yolk sac morphology
413	IMPC_GEL_019_001	Chorioallantoic fusion
414	IMPC_GEL_024_001	Branchial arch morphology
415	IMPC_GEL_027_001	Neural tube closure
416	IMPC_GEL_028_001	Forebrain
417	IMPC_GEL_029_001	Midbrain
418	IMPC_GEL_030_001	Hindbrain
419	IMPC_GEL_032_001	Embryo Size
420	IMPC_GEL_033_001	Tail bud morphology
421	IMPC_GEL_036_001	Pallor
422	IMPC_GEL_036_002	Pallor
423	IMPC_GEL_037_001	Blebs
424	IMPC_GEL_037_002	Blebs
425	IMPC_GEL_038_001	Limb Bud Morphology
426	IMPC_GEL_042_001	Otic vesicle morphology
427	IMPC_GEL_055_001	Severely Dysmorphic
428	IMPC_GEL_056_001	Edema
429	IMPC_GEL_057_001	Heart looping
430	IMPC_GEL_058_001	Heart morphology
431	IMPC_GEL_059_001	Hemorrhage
432	IMPC_GEL_060_001	Neural tube morphology
433	IMPC_GEL_061_001	Optic vesicle morphology
434	IMPC_GEL_062_001	CRL
435	IMPC_GEL_063_001	Delayed embryonic development
436	IMPC_GEL_064_001	Somite Morphology
437	IMPC_GEL_065_001	Left-right axis patterning
438	IMPC_GEL_066_001	Vascular morphology
439	IMPC_GEM_003_001	Cardiovascular System
440	IMPC_GEM_007_001	Pericardium Morphology
441	IMPC_GEM_008_001	Absent heartbeat
442	IMPC_GEM_008_002	Absent Heartbeat
443	IMPC_GEM_009_001	Craniofacial
444	IMPC_GEM_016_001	Pale yolk sac
445	IMPC_GEM_016_002	Pale yolk sac
446	IMPC_GEM_017_001	Visceral yolk sac morphology
447	IMPC_GEM_019_001	Embryo Size
448	IMPC_GEM_021_001	Ear Morphology
449	IMPC_GEM_023_001	Integument
450	IMPC_GEM_024_001	Skin Appearance
451	IMPC_GEM_025_001	Pallor
452	IMPC_GEM_025_002	Pallor
453	IMPC_GEM_026_001	Blebs
454	IMPC_GEM_026_002	Blebs
455	IMPC_GEM_027_001	Limb Bud Morphology
456	IMPC_GEM_028_001	Limb Plate Morphology
457	IMPC_GEM_029_001	Tail Morphology
458	IMPC_GEM_031_001	Liver Morphology
459	IMPC_GEM_032_001	Liver Size
460	IMPC_GEM_033_001	Pale Liver
461	IMPC_GEM_033_002	Pale Liver
462	IMPC_GEM_035_001	Nervous System
463	IMPC_GEM_036_001	Neural Tube Closure
464	IMPC_GEM_041_001	Eye Morphology
465	IMPC_GEM_042_001	Eye Size
466	IMPC_GEM_043_001	Microphthalmia
467	IMPC_GEM_043_002	Microphthalmia
468	IMPC_GEM_044_001	Anophthalmia
469	IMPC_GEM_044_002	Anophthalmia
470	IMPC_GEM_047_001	Skull shape
471	IMPC_GEM_060_001	Severely Dysmorphic
472	IMPC_GEM_061_001	Abdominal wall
473	IMPC_GEM_062_001	Craniofacial morphology
474	IMPC_GEM_063_001	Facial cleft
475	IMPC_GEM_064_001	Facial hypoplasia
476	IMPC_GEM_065_001	Heart looping
477	IMPC_GEM_066_001	Heart morphology
478	IMPC_GEM_067_001	Left-right axis patterning
479	IMPC_GEM_068_001	Forebrain morphology
480	IMPC_GEM_069_001	Hindbrain morphology
481	IMPC_GEM_070_001	Midbrain morphology
482	IMPC_GEM_071_001	Microcephaly
483	IMPC_GEM_072_001	Rostal-caudal patterning
484	IMPC_GEM_073_001	Vascular morphology
485	IMPC_GEM_074_001	CRL
486	IMPC_GEM_075_001	Delayed embryonic development
487	IMPC_GEM_076_001	Edema
488	IMPC_GEM_077_001	Hemorrhage
489	IMPC_GEM_078_001	Polydactyly
490	IMPC_GEO_003_001	Cardiovascular System
491	IMPC_GEO_004_001	Cardiovascular Development
492	IMPC_GEO_005_001	Heart Development
493	IMPC_GEO_006_001	Outflow tract development
494	IMPC_GEO_008_001	Heart Morphology
495	IMPC_GEO_009_001	Hemorrhage
496	IMPC_GEO_009_002	Hemorrhage
497	IMPC_GEO_011_001	Blood Vessel Morphology
498	IMPC_GEO_013_001	Craniofacial
499	IMPC_GEO_014_001	Craniofacial Development
500	IMPC_GEO_015_001	Head shape
501	IMPC_GEO_016_001	Head size
502	IMPC_GEO_017_001	Facial Cleft
503	IMPC_GEO_017_002	Facial Cleft
504	IMPC_GEO_018_001	Cleft Palate
505	IMPC_GEO_018_002	Cleft Palate
506	IMPC_GEO_019_001	Embryo Size
507	IMPC_GEO_022_001	Ear Morphology
508	IMPC_GEO_023_001	Ear Development
509	IMPC_GEO_026_001	Gastroschisis (herniated abdominal wall)
510	IMPC_GEO_026_002	Gastroschisis (herniated abdominal wall)
511	IMPC_GEO_027_001	Integument
512	IMPC_GEO_028_001	Vibrissa Morphology
513	IMPC_GEO_029_001	Skin Appearance
514	IMPC_GEO_030_001	Skin Coloration
515	IMPC_GEO_031_001	Limb Bud Morphology
516	IMPC_GEO_032_001	Limb Plate Morphology
517	IMPC_GEO_033_001	Tail Morphology
518	IMPC_GEO_034_001	Polydactyly
519	IMPC_GEO_034_002	Polydactyly
520	IMPC_GEO_035_001	Liver/Biliary
521	IMPC_GEO_036_001	Liver Morphology
522	IMPC_GEO_037_001	Liver Size
523	IMPC_GEO_038_001	Pale Liver
524	IMPC_GEO_038_002	Pale Liver
525	IMPC_GEO_039_001	Nervous System
526	IMPC_GEO_040_001	Brain Development
527	IMPC_GEO_041_001	Exencephaly
528	IMPC_GEO_041_002	Exencephaly
529	IMPC_GEO_042_001	Holoprosencephaly
530	IMPC_GEO_042_002	Holoprosencephaly
531	IMPC_GEO_043_001	spina bifida
532	IMPC_GEO_043_002	spina bifida
533	IMPC_GEO_044_001	Vision/Eye
534	IMPC_GEO_045_001	Eye Morphology
535	IMPC_GEO_046_001	Eye Size
536	IMPC_GEO_047_001	Microphthalmia
537	IMPC_GEO_047_002	Microphthalmia
538	IMPC_GEO_048_001	Anophthalmia
539	IMPC_GEO_048_002	Anophthalmia
540	IMPC_GEO_061_001	Severely Dysmorphic
541	IMPC_GEO_062_001	Abdominal wall
542	IMPC_GEO_063_001	Craniofacial morphology
543	IMPC_GEO_064_001	Edema
544	IMPC_GEO_065_001	Limb morphology
545	IMPC_GEO_066_001	Microcephaly
546	IMPC_GEO_067_001	Syndactyly
547	IMPC_GEO_068_001	CRL
548	IMPC_GEO_069_001	Delayed embryonic development
549	IMPC_GEO_070_001	Blebs
550	IMPC_GEO_071_001	Facial hypoplasia
551	IMPC_GEO_072_001	Pallor
552	IMPC_GEP_004_001	No spontaneous movement
553	IMPC_GEP_005_001	Unresponsive to tactile stimuli
554	IMPC_GEP_010_001	Heart Morphology
555	IMPC_GEP_011_001	Hemorrhage
556	IMPC_GEP_011_002	Hemorrhage
557	IMPC_GEP_013_001	Blood Vessel Morphology
558	IMPC_GEP_015_001	Head shape
559	IMPC_GEP_016_001	Head size
560	IMPC_GEP_017_001	Facial Morphology
561	IMPC_GEP_018_001	Facial Cleft
562	IMPC_GEP_018_002	Facial Cleft
563	IMPC_GEP_022_001	Embryo Size
564	IMPC_GEP_023_001	Embryo weight
565	IMPC_GEP_024_001	Body wall morphology
566	IMPC_GEP_026_001	Outer ear morpholgy
567	IMPC_GEP_029_001	Cyanosis
568	IMPC_GEP_029_002	Cyanosis
569	IMPC_GEP_030_001	Edema
570	IMPC_GEP_030_002	Edema
571	IMPC_GEP_033_001	Vibrissa Morphology
572	IMPC_GEP_034_001	Skin Appearance
573	IMPC_GEP_035_001	Pallor
574	IMPC_GEP_035_002	Pallor
575	IMPC_GEP_036_001	Skin Coloration
576	IMPC_GEP_038_001	Tail Morphology
577	IMPC_GEP_039_001	Polydactyly
578	IMPC_GEP_039_002	Polydactyly
579	IMPC_GEP_042_001	Liver Size
580	IMPC_GEP_047_001	Exencephaly
581	IMPC_GEP_047_002	Exencephaly
582	IMPC_GEP_048_001	Holoprosencephaly
583	IMPC_GEP_048_002	Holoprosencephaly
584	IMPC_GEP_049_001	spina bifida
585	IMPC_GEP_049_002	spina bifida
586	IMPC_GEP_052_001	Respiratory System
587	IMPC_GEP_059_001	Microphthalmia
588	IMPC_GEP_059_002	Microphthalmia
589	IMPC_GEP_060_001	Anophthalmia
590	IMPC_GEP_060_002	Anophthalmia
591	IMPC_GEP_061_001	Failure of Eyelid Fusion
592	IMPC_GEP_061_002	Failure of Eyelid Fusion
593	IMPC_GEP_075_001	Severely Dysmorphic
594	IMPC_GEP_076_001	Cleft palate
595	IMPC_GEP_078_001	Curl or short tail
596	IMPC_GEP_079_001	Facial hypoplasia
597	IMPC_GEP_080_001	Microcephaly
598	IMPC_GEP_081_001	Pale liver
599	IMPC_GEP_082_001	Syndactyly
600	IMPC_GEP_083_001	Tongue out
601	IMPC_GEP_084_001	Limb morphology
602	IMPC_GEP_085_001	CRL
603	IMPC_GEP_086_001	Delayed embryonic development
604	IMPC_GEP_087_001	Blebs
605	IMPC_GPL_001_001	Placenta Development
606	IMPC_GPL_002_001	Placenta Morphology
607	IMPC_GPL_003_001	Placenta Vasculature
608	IMPC_GPL_004_001	Placenta Size
609	IMPC_GPL_005_001	Umbilical cord morphology
610	IMPC_GPM_001_001	Placenta Development
611	IMPC_GPM_002_001	Placenta Morphology
612	IMPC_GPM_003_001	Placenta Vasculature
613	IMPC_GPM_004_001	Placenta Size
614	IMPC_GPM_005_001	Umbilical cord morphology
615	IMPC_GPM_018_001	Placenta color
616	IMPC_GPO_001_001	Placenta Development
617	IMPC_GPO_002_001	Placenta Morphology
618	IMPC_GPO_003_001	Placenta Vasculature
619	IMPC_GPO_004_001	Placenta Size
620	IMPC_GPO_005_001	Umbilical cord morphology
621	IMPC_GPO_018_001	Pale placenta
622	IMPC_GPP_001_001	Placenta Development
623	IMPC_GPP_002_001	Placenta Morphology
624	IMPC_GPP_003_001	Placenta Vasculature
625	IMPC_GPP_004_001	Placenta Size
626	IMPC_GPP_005_001	Umbilical cord morphology
627	IMPC_GPP_018_001	Placenta color
628	IMPC_GRS_001_001	Forelimb grip strength measurement
629	IMPC_GRS_002_001	Forelimb and hindlimb grip strength measurement
630	IMPC_GRS_008_001	Forelimb grip strength measurement mean
631	IMPC_GRS_009_001	Forelimb and hindlimb grip strength measurement mean
632	IMPC_GRS_010_001	Forelimb grip strength normalised against body weight
633	IMPC_GRS_011_001	Forelimb and hindlimb grip strength normalised against body weight
634	IMPC_HEM_001_001	White blood cell count
635	IMPC_HEM_002_001	Red blood cell count
636	IMPC_HEM_003_001	Hemoglobin
637	IMPC_HEM_004_001	Hematocrit
638	IMPC_HEM_005_001	Mean cell volume
639	IMPC_HEM_006_001	Mean corpuscular hemoglobin
640	IMPC_HEM_007_001	Mean cell hemoglobin concentration
641	IMPC_HEM_008_001	Platelet count
642	IMPC_HEM_019_001	Mean platelet volume
643	IMPC_HEM_027_001	Red blood cell distribution width
644	IMPC_HEM_029_001	Neutrophil differential count
645	IMPC_HEM_030_001	Neutrophil cell count
646	IMPC_HEM_031_001	Lymphocyte differential count
647	IMPC_HEM_032_001	Lymphocyte cell count
648	IMPC_HEM_033_001	Monocyte differential count
649	IMPC_HEM_034_001	Monocyte cell count
650	IMPC_HEM_035_001	Eosinophil differential count
651	IMPC_HEM_036_001	Eosinophil cell count
652	IMPC_HEM_037_001	Basophil cell count
653	IMPC_HEM_038_001	Basophil differential count
654	IMPC_HEM_039_001	Large Unstained Cell (LUC) count
655	IMPC_HEM_040_001	Large Unstained Cell (LUC) differential count
656	IMPC_HIS_179_001	Brain - Significance score
657	IMPC_HIS_179_002	Brain - Significance score
658	IMPC_HIS_180_001	Eye with optic nerve - Significance score
659	IMPC_HIS_180_002	Eye with optic nerve - Significance score
660	IMPC_HIS_181_001	Spinal cord - Significance score
661	IMPC_HIS_181_002	Spinal cord - Significance score
662	IMPC_HIS_182_001	Thymus - Significance score
663	IMPC_HIS_182_002	Thymus - Significance score
664	IMPC_HIS_183_001	Thyroid - Significance score
665	IMPC_HIS_183_002	Thyroid - Significance score
666	IMPC_HIS_184_001	Heart - Significance score
667	IMPC_HIS_184_002	Heart - Significance score
668	IMPC_HIS_185_001	Trachea - Significance score
669	IMPC_HIS_185_002	Trachea - Significance score
670	IMPC_HIS_186_001	Esophagus - Significance score
671	IMPC_HIS_186_002	Esophagus - Significance score
672	IMPC_HIS_187_001	Lung - Significance score
673	IMPC_HIS_187_002	Lung - Significance score
674	IMPC_HIS_188_001	Liver - Significance score
675	IMPC_HIS_188_002	Liver - Significance score
676	IMPC_HIS_189_001	Gall bladder - Significance score
677	IMPC_HIS_189_002	Gall bladder - Significance score
678	IMPC_HIS_190_001	Stomach - Significance score
679	IMPC_HIS_190_002	Stomach - Significance score
680	IMPC_HIS_191_001	Small intestine - Significance score
681	IMPC_HIS_191_002	Small intestine - Significance score
682	IMPC_HIS_192_001	Large intestine - Significance score
683	IMPC_HIS_192_002	Large intestine - Significance score
684	IMPC_HIS_193_001	Pancreas - Significance score
685	IMPC_HIS_193_002	Pancreas - Significance score
686	IMPC_HIS_194_001	Spleen - Significance score
687	IMPC_HIS_194_002	Spleen - Significance score
688	IMPC_HIS_195_001	Kidney - Significance score
689	IMPC_HIS_195_002	Kidney - Significance score
690	IMPC_HIS_196_001	Adrenal gland - Significance score
691	IMPC_HIS_196_002	Adrenal gland - Significance score
692	IMPC_HIS_197_001	Mammary gland - Significance score
693	IMPC_HIS_197_002	Mammary gland - Significance score
694	IMPC_HIS_198_001	Lymph node - Significance score
695	IMPC_HIS_198_002	Lymph node - Significance score
696	IMPC_HIS_199_001	Skin - Significance score
697	IMPC_HIS_199_002	Skin - Significance score
698	IMPC_HIS_200_001	Skeletal muscle - Significance score
699	IMPC_HIS_200_002	Skeletal muscle - Significance score
700	IMPC_HIS_201_001	Urinary bladder - Significance score
701	IMPC_HIS_201_002	Urinary bladder - Significance score
702	IMPC_HIS_202_001	Testes - Significance score
703	IMPC_HIS_202_002	Testes - Significance score
704	IMPC_HIS_203_001	Epididymis - Significance score
705	IMPC_HIS_203_002	Epididymis - Significance score
706	IMPC_HIS_204_001	Prostate - Significance score
707	IMPC_HIS_204_002	Prostate - Significance score
708	IMPC_HIS_205_001	Seminal vesicle - Significance score
709	IMPC_HIS_205_002	Seminal vesicle - Significance score
710	IMPC_HIS_206_001	Ovary - Significance score
711	IMPC_HIS_206_002	Ovary - Significance score
712	IMPC_HIS_207_001	Uterus - Significance score
713	IMPC_HIS_207_002	Uterus - Significance score
714	IMPC_HIS_215_001	Salivary gland - Significance score
715	IMPC_HIS_222_001	Sternum - Significance score
716	IMPC_HIS_229_001	Femur - Significance score
717	IMPC_HIS_236_001	Bone marrow - Significance score
718	IMPC_HIS_243_001	Brown adipose tissue - Significance score
719	IMPC_HIS_250_001	Tibia - Significance score
720	IMPC_HIS_257_001	Knee joint - Significance score
721	IMPC_HIS_264_001	Trigeminal V nerve - Significance score
722	IMPC_HIS_271_001	Nasal cavity - Significance score
723	IMPC_HIS_278_001	Ear - Significance score
724	IMPC_HIS_285_001	Tooth - Significance score
725	IMPC_HIS_292_001	Tongue - Significance score
726	IMPC_HIS_299_001	Sciatic nerve - Significance score
727	IMPC_HWT_002_001	Tibia length
728	IMPC_HWT_008_001	Heart weight
729	IMPC_IMM_003_001	T cells (panel A)
730	IMPC_IMM_003_002	T cells (Panel A) - % of live leukocytes (Panel A)
731	IMPC_IMM_004_001	NKT cells (panel A)
732	IMPC_IMM_004_002	NKT cells (panel A) - % of live leukocytes (Panel A)
733	IMPC_IMM_005_001	NK cells (panel A)
734	IMPC_IMM_005_002	NK cells (Panel A) - % of live leukocytes (Panel A)
735	IMPC_IMM_006_001	Others
736	IMPC_IMM_007_001	CD4 T cells
737	IMPC_IMM_007_002	CD4 T cells - % of live leukocytes (Panel A)
738	IMPC_IMM_008_001	CD8 T cells
739	IMPC_IMM_008_002	CD8+ T cells - % of live leukocytes (Panel A)
740	IMPC_IMM_011_001	CD4 NKT cells
741	IMPC_IMM_011_002	CD4+ NKT cells - % of live leukocytes (Panel A)
742	IMPC_IMM_013_001	DN NKT cells
743	IMPC_IMM_014_001	CD4 CD25+ T cells
744	IMPC_IMM_014_002	Treg cells - % of live leukocytes (Panel A)
745	IMPC_IMM_015_001	CD4 CD25- T cells
746	IMPC_IMM_015_002	CD4+ T helper cells - % of live leukocytes (Panel A)
747	IMPC_IMM_016_001	CD8 CD25+ T cells
748	IMPC_IMM_017_001	CD8 CD25- T cells
749	IMPC_IMM_020_001	CD4 CD25+ NKT cells
750	IMPC_IMM_021_001	CD4 CD25- NKT cells
751	IMPC_IMM_024_001	DN CD25+ NKT cells
752	IMPC_IMM_025_001	DN CD25- NKT cells
753	IMPC_IMM_028_001	CD4 CD44+CD62L- T cells
754	IMPC_IMM_028_002	Effector CD4+ T helper cells - % of live leukocytes (Panel A)
755	IMPC_IMM_029_001	CD4 CD44+CD62L+ T cells
756	IMPC_IMM_029_002	Resting CD4+ T helper cells - % of live leukocytes (Panel A)
757	IMPC_IMM_030_001	CD4 CD44-CD62L+ T cells
758	IMPC_IMM_032_001	CD8 CD44+CD62L- T cells
759	IMPC_IMM_032_002	Effector CD8+ T cells - % of live leukocytes (Panel A)
760	IMPC_IMM_033_001	CD8 CD44+CD62L+ T cells
761	IMPC_IMM_033_002	Naأ<U+0083>آ¯ve CD8+ T cells - % of live leukocytes (Panel A)
762	IMPC_IMM_034_001	CD8 CD44-CD62L+ T cells
763	IMPC_IMM_034_002	Resting CD8+ T cells - % of live leukocytes (Panel A)
764	IMPC_IMM_040_001	CD4 CD44+CD62L- NKT cells
765	IMPC_IMM_040_002	Effector CD4+ NKT cells - % of live leukocytes (Panel A)
766	IMPC_IMM_041_001	CD4 CD44+CD62L+ NKT cells
767	IMPC_IMM_046_001	DN CD44+CD62L- NKT cells
768	IMPC_IMM_047_001	DN CD44+CD62L+ NKT cells
769	IMPC_IMM_050_001	Neutrophils
770	IMPC_IMM_051_001	Monocytes
771	IMPC_IMM_052_001	Eosinophils
772	IMPC_IMM_053_001	NK Cells (panel B)
773	IMPC_IMM_054_001	NK Subsets (Q1)
774	IMPC_IMM_055_001	NK Subsets (Q2)
775	IMPC_IMM_056_001	NK Subsets (Q3)
776	IMPC_IMM_057_001	NK Subsets (Q4)
777	IMPC_IMM_058_001	NKT Cells (panel B)
778	IMPC_IMM_059_001	NKT Subsets (Q1)
779	IMPC_IMM_060_001	NKT Subsets (Q3)
780	IMPC_IMM_061_001	T Cells (panel B)
781	IMPC_IMM_062_001	T Subset
782	IMPC_IMM_063_001	B Cells
783	IMPC_IMM_064_001	B1B Cells
784	IMPC_IMM_065_001	B2B Cells
785	IMPC_IMM_066_001	Follicular B Cells
786	IMPC_IMM_067_001	Follicular B Cells (CD21/35+)
787	IMPC_IMM_068_001	Transitional B Cells
788	IMPC_IMM_069_001	Transitional B Cells (CD21/35 low)
789	IMPC_IMM_070_001	MZB
790	IMPC_IMM_071_001	MZB (CD21/35 high)
791	IMPC_IMM_072_001	cDCs
792	IMPC_IMM_073_001	cDCs CD11b Type
793	IMPC_IMM_074_001	pDCs
794	IMPC_IMM_075_001	RP Macrophage (F4/80+)
795	IMPC_IMM_076_001	RP Macrophage (CD19- CD11c-)
796	IMPC_INS_001_001	Insulin
797	IMPC_IPG_002_001	Blood glucose concentration
798	IMPC_IPG_010_001	Fasted blood glucose concentration
799	IMPC_IPG_011_001	Initial response to glucose challenge
800	IMPC_IPG_012_001	Area under glucose response curve
801	IMPC_LDT_001_001	Side changes
802	IMPC_LDT_002_001	Light side time spent
803	IMPC_LDT_003_001	Time mobile light side
804	IMPC_LDT_004_001	Dark side time spent
805	IMPC_LDT_005_001	Time mobile dark side
806	IMPC_LDT_006_001	Latency to first transition into dark
807	IMPC_LDT_007_001	Percent time in dark
808	IMPC_LDT_008_001	Percent time in light
809	IMPC_LDT_009_001	Transition
810	IMPC_LDT_032_001	Time spent in the light side in the first 5 minutes
811	IMPC_OFD_001_001	Whole arena resting time series
812	IMPC_OFD_002_001	Whole arena average speed series
813	IMPC_OFD_003_001	Periphery distance travelled series
814	IMPC_OFD_004_001	Periphery resting time series
815	IMPC_OFD_005_001	Distance travelled
816	IMPC_OFD_006_001	Number of Rears
817	IMPC_OFD_007_001	Whole arena resting time
818	IMPC_OFD_009_001	Whole arena average speed
819	IMPC_OFD_010_001	Periphery distance travelled
820	IMPC_OFD_011_001	Periphery resting time
821	IMPC_OFD_012_001	Periphery permanence time
822	IMPC_OFD_013_001	Periphery average speed
823	IMPC_OFD_014_001	Center distance travelled
824	IMPC_OFD_015_001	Center resting time
825	IMPC_OFD_016_001	Center permanence time
826	IMPC_OFD_017_001	Center average speed
827	IMPC_OFD_018_001	Latency to center entry
828	IMPC_OFD_019_001	Number of center entries
829	IMPC_OFD_020_001	Distance travelled - total
830	IMPC_OFD_021_001	Number of rears - total
831	IMPC_OFD_022_001	Percentage center time
832	IMPC_OFD_042_001	Periphery permanence time series
833	IMPC_OFD_043_001	Periphery average speed series
834	IMPC_OFD_044_001	Center distance travelled series
835	IMPC_OFD_045_001	Center resting time series
836	IMPC_OFD_046_001	Center permanence time series
837	IMPC_OFD_047_001	Center average speed series
838	IMPC_OFD_048_001	Number of center entries series
839	IMPC_OWT_002_001	Spleen weight
840	IMPC_PAT_001_001	Brain
841	IMPC_PAT_001_002	Brain
842	IMPC_PAT_002_001	Eye with optic nerve
843	IMPC_PAT_002_002	Eye with optic nerve
844	IMPC_PAT_003_001	Spinal cord
845	IMPC_PAT_003_002	Spinal cord
846	IMPC_PAT_004_001	Thymus
847	IMPC_PAT_004_002	Thymus
848	IMPC_PAT_005_001	Thyroid
849	IMPC_PAT_005_002	Thyroid
850	IMPC_PAT_006_001	Heart
851	IMPC_PAT_006_002	Heart
852	IMPC_PAT_007_001	Trachea
853	IMPC_PAT_007_002	Trachea
854	IMPC_PAT_008_001	Esophagus
855	IMPC_PAT_008_002	Esophagus
856	IMPC_PAT_009_001	Lung
857	IMPC_PAT_009_002	Lung
858	IMPC_PAT_010_001	Liver
859	IMPC_PAT_010_002	Liver
860	IMPC_PAT_011_001	Gall bladder
861	IMPC_PAT_011_002	Gall bladder
862	IMPC_PAT_012_001	Stomach
863	IMPC_PAT_012_002	Stomach
864	IMPC_PAT_013_001	Small intestine
865	IMPC_PAT_013_002	Small intestine
866	IMPC_PAT_014_001	Large intestine
867	IMPC_PAT_014_002	Large intestine
868	IMPC_PAT_015_001	Pancreas
869	IMPC_PAT_015_002	Pancreas
870	IMPC_PAT_016_001	Spleen
871	IMPC_PAT_016_002	Spleen
872	IMPC_PAT_017_001	Kidney
873	IMPC_PAT_017_002	Kidney
874	IMPC_PAT_018_001	Adrenal gland
875	IMPC_PAT_018_002	Adrenal gland
876	IMPC_PAT_019_001	Mammary gland
877	IMPC_PAT_019_002	Mammary gland
878	IMPC_PAT_020_001	Lymph node
879	IMPC_PAT_020_002	Lymph node
880	IMPC_PAT_021_001	Skin
881	IMPC_PAT_021_002	Skin
882	IMPC_PAT_022_001	Skeletal muscle
883	IMPC_PAT_022_002	Skeletal muscle
884	IMPC_PAT_023_001	Urinary bladder
885	IMPC_PAT_023_002	Urinary bladder
886	IMPC_PAT_024_001	Testes
887	IMPC_PAT_024_002	Testes
888	IMPC_PAT_025_001	Epididymis
889	IMPC_PAT_025_002	Epididymis
890	IMPC_PAT_026_001	Prostate
891	IMPC_PAT_026_002	Prostate
892	IMPC_PAT_027_001	Seminal vesicle
893	IMPC_PAT_027_002	Seminal vesicle
894	IMPC_PAT_028_001	Ovary
895	IMPC_PAT_028_002	Ovary
896	IMPC_PAT_029_001	Uterus
897	IMPC_PAT_029_002	Uterus
898	IMPC_VIA_001_001	Viability Outcome
899	IMPC_VIA_002_001	Additional Outcome
900	IMPC_XRY_001_001	Skull shape
901	IMPC_XRY_002_001	Zygomatic bone
902	IMPC_XRY_003_001	Maxilla/Pre-maxilla
903	IMPC_XRY_004_001	Mandibles
904	IMPC_XRY_005_001	Teeth
905	IMPC_XRY_006_001	Scapulae
906	IMPC_XRY_007_001	Clavicle
907	IMPC_XRY_008_001	Number of ribs right
908	IMPC_XRY_009_001	Number of ribs left
909	IMPC_XRY_010_001	Shape of ribs
910	IMPC_XRY_011_001	Fusion of ribs
911	IMPC_XRY_012_001	Pelvis
912	IMPC_XRY_013_001	Number of cervical vertebrae
913	IMPC_XRY_014_001	Number of thoracic vertebrae
914	IMPC_XRY_015_001	Number of lumbar vertebrae
915	IMPC_XRY_016_001	Number of pelvic vertebrae
916	IMPC_XRY_017_001	Number of caudal vertebrae
917	IMPC_XRY_018_001	Shape of vertebrae
918	IMPC_XRY_019_001	Fusion of vertebrae
919	IMPC_XRY_020_001	Processes on vertebrae
920	IMPC_XRY_021_001	Humerus
921	IMPC_XRY_022_001	Radius
922	IMPC_XRY_023_001	Ulna
923	IMPC_XRY_024_001	Femur
924	IMPC_XRY_025_001	Tibia
925	IMPC_XRY_026_001	Fibula
926	IMPC_XRY_027_001	Joints
927	IMPC_XRY_028_001	Number of digits
928	IMPC_XRY_029_001	Syndactylism
929	IMPC_XRY_030_001	Brachydactyly
930	IMPC_XRY_031_001	Digit integrity
931	IMPC_XRY_033_001	Tibia length
932	IMPC_XRY_055_001	Shape of spine
933	IMPC_XRY_056_001	Scoliosis
934	IMPC_XRY_057_001	Kyphosis
935	IMPC_XRY_058_001	Lordosis
936	IMPC_XRY_059_001	Shape of ribcage
937	IMPC_XRY_060_001	Transitional vertebrae
938	IMPC_XRY_061_001	Fusion of processes
939	IMPC_XRY_062_001	Polysyndactylism
940	IMPC_XRY_063_001	Cervical processes
941	IMPC_XRY_064_001	Thoracic processes
942	IMPC_XRY_065_001	Lumbar processes
943	IMPC_XRY_066_001	Sacral processes
944	IMPC_XRY_067_001	Caudal processes
945	ICS_CHL_001_001	Frequency of breathing (f)
946	ICS_CHL_002_001	Tidal volume (TVb)
947	ICS_CHL_003_001	Enhanced pause (Penh)
948	ICS_FEA_002_001	Freezing duration habituation
949	ICS_FEA_003_001	Freezing duration post-us
950	ICS_FEA_004_001	Freezing duration context
951	ICS_FEA_010_001	Freezing duration pre-cue
952	ICS_FEA_011_001	Freezing duration cue
953	ICS_IMM_001_001	Cellularity
954	ICS_IMM_003_001	NK KLRG1+ cells
955	ICS_IMM_004_001	CD24+ CD8 T cells
956	ICS_IMM_005_001	CD24+ CD4 T cells
957	ICS_IMM_006_001	gd T cells
958	ICS_IMM_007_001	KLRG1+ CD4+ NKT cells
959	ICS_IMM_008_001	NKT DN KLRG1+ cells
960	ICS_IMM_012_001	KLRG1+ CD4 T cells
961	ICS_IMM_014_001	CD44+ T-Regs
962	ICS_IMM_015_001	CD62L+ T-Regs
963	ICS_IMM_016_001	KLRG1+ T-Regs
964	ICS_ROT_001_001	Latency to fall
965	ICS_ROT_002_001	Latency to fall mean
966	ICS_ROT_003_001	Passive rotation
967	ICSLA_ACS_006_001	Response amplitude - S
968	ICSLA_ACS_033_001	% Pre-pulse inhibition - PPI1
969	ICSLA_ACS_034_001	% Pre-pulse inhibition - PPI2
970	ICSLA_ACS_035_001	% Pre-pulse inhibition - PPI3
971	ICSLA_ACS_036_001	% Pre-pulse inhibition - PPI4
972	ICSLA_CSD_001_001	Tail - presence
973	ICSLA_CSD_002_001	Tail - length
974	ICSLA_CSD_003_001	Tail - thickness
975	ICSLA_CSD_004_001	Tail - morphology
976	ICSLA_CSD_005_001	Coat - color - back
977	ICSLA_CSD_006_001	Coat - color - head
978	ICSLA_CSD_007_001	Coat - color - abdomen
979	ICSLA_CSD_008_001	Coat - color pattern - back
980	ICSLA_CSD_009_001	Coat - color pattern - head
981	ICSLA_CSD_010_001	Coat - color pattern - abdomen
982	ICSLA_CSD_011_001	Coat - hair distribution - back
983	ICSLA_CSD_012_001	Coat - hair distribution - head
984	ICSLA_CSD_013_001	Coat - hair distribution - abdomen
985	ICSLA_CSD_014_001	Coat - hair texture / appearance - back
986	ICSLA_CSD_015_001	Coat - hair texture / appearance - head
987	ICSLA_CSD_016_001	Coat - hair texture / appearance - abdomen
988	ICSLA_CSD_017_001	Forelimbs - position
989	ICSLA_CSD_018_001	Forelimbs - shape
990	ICSLA_CSD_019_001	Forelimbs - size
991	ICSLA_CSD_020_001	Hindlimbs - position
992	ICSLA_CSD_021_001	Hindlimbs - shape
993	ICSLA_CSD_022_001	Hindlimbs - size
994	ICSLA_CSD_023_001	Vibrissae - presence
995	ICSLA_CSD_024_001	Vibrissae - appearance
996	ICSLA_CSD_025_001	Head size
997	ICSLA_CSD_026_001	Head morphology
998	ICSLA_CSD_027_001	Ears
999	ICSLA_CSD_028_001	Snout size
1000	ICSLA_CSD_029_001	Activity (body position)
1001	ICSLA_CSD_030_001	Tremor
1002	ICSLA_CSD_032_001	Locomotor activity
1003	ICSLA_CSD_033_001	Gait
1004	ICSLA_CSD_036_001	Startle response
1005	ICSLA_CSD_037_001	Unexpected behaviors
1006	ICSLA_CSD_038_001	Trunk curl
1007	ICSLA_CSD_039_001	Limb grasp
1008	ICSLA_CSD_040_002	Forepaw - size
1009	ICSLA_CSD_041_002	Hindpaw - size
1010	ICSLA_CSD_042_002	Forepaw - shape
1011	ICSLA_CSD_043_002	Hindpaw - shape
1012	ICSLA_CSD_044_002	Forelimb digit - number
1013	ICSLA_CSD_045_002	Hindlimb digit - number
1014	ICSLA_CSD_046_001	Forelimb digit - size
1015	ICSLA_CSD_047_001	Hindlimb digit - size
1016	ICSLA_CSD_048_002	Forelimb digit - shape
1017	ICSLA_CSD_049_002	Hindlimb digit - shape
1018	ICSLA_CSD_050_002	Forelimb nail - number
1019	ICSLA_CSD_051_002	Hindlimb nail - number
1020	ICSLA_CSD_052_002	Forelimb nail - length
1021	ICSLA_CSD_053_002	Hindlimb nail - length
1022	ICSLA_CSD_054_002	Forelimb nail - shape
1023	ICSLA_CSD_055_002	Hindlimb nail - shape
1024	ICSLA_CSD_056_001	Skin color - whole body
1025	ICSLA_CSD_057_001	Skin color - snout
1026	ICSLA_CSD_058_001	Skin color - ear
1027	ICSLA_CSD_059_001	Skin color - front paws
1028	ICSLA_CSD_060_001	Skin color - back paws
1029	ICSLA_CSD_061_001	Skin color - tail
1030	ICSLA_CSD_062_001	Skin texture - whole body
1031	ICSLA_CSD_063_001	Skin texture - snout
1032	ICSLA_CSD_064_001	Skin texture - ear
1033	ICSLA_CSD_065_001	Skin texture - front paws
1034	ICSLA_CSD_066_001	Skin texture - back paws
1035	ICSLA_CSD_067_001	Skin texture - tail
1036	ICSLA_CSD_068_001	Teeth presence
1037	ICSLA_CSD_069_001	Upper teeth appearance
1038	ICSLA_CSD_070_001	Lower teeth appearance
1039	ICSLA_CSD_071_001	Genitalia - presence
1040	ICSLA_CSD_072_001	Genitalia - size
1041	ICSLA_CSD_073_001	Genitalia - morphology
1042	ICSLA_CSD_074_001	Mouth morphology
1043	ICSLA_CSD_075_001	Upper lip morphology
1044	ICSLA_CSD_076_001	Lower lip morphology
1045	ICSLA_CSD_077_001	Contact righting
1046	ICSLA_CSD_078_001	Vocalization
1047	ICSLA_CSD_079_001	Aggression
1048	ICSLA_CSD_080_001	Head bobbing
1049	ICSLA_DXA_002_001	Fat mass
1050	ICSLA_DXA_003_001	Lean mass
1051	ICSLA_DXA_004_001	Bone Mineral Density (excluding skull)
1052	ICSLA_DXA_005_001	Bone Mineral Content (excluding skull)
1053	ICSLA_DXA_006_001	Body length
1054	ICSLA_DXA_007_001	BMC/Body weight
1055	ICSLA_DXA_008_001	Lean/Body weight
1056	ICSLA_DXA_009_001	Fat/Body weight
1057	ICSLA_DXA_010_001	Bone Area
1058	ICSLA_ECG_002_001	HR
1059	ICSLA_ECG_004_001	RR
1060	ICSLA_ECG_006_001	PR
1061	ICSLA_ECG_007_001	QRS
1062	ICSLA_ECG_008_001	ST
1063	ICSLA_ECG_009_002	QTc
1064	ICSLA_ECH_005_001	Fractional Shortening
1065	ICSLA_ECH_007_001	LVAWd
1066	ICSLA_ECH_008_001	LVIDd
1067	ICSLA_ECH_009_001	LVPWd
1068	ICSLA_ECH_011_001	LVIDs
1069	ICSLA_ECH_013_001	HR
1070	ICSLA_EYE_001_001	Eye
1071	ICSLA_EYE_002_001	Bulging eye
1072	ICSLA_EYE_003_001	Eye Hemorrhage or Blood Presence
1073	ICSLA_EYE_004_001	Eyelid morphology
1074	ICSLA_EYE_005_001	Eyelid closure
1075	ICSLA_EYE_006_001	Narrow eye opening
1076	ICSLA_EYE_007_001	Cornea
1077	ICSLA_EYE_008_001	Corneal opacity
1078	ICSLA_EYE_009_001	Corneal vascularization
1079	ICSLA_EYE_010_001	Iris/Pupil
1080	ICSLA_EYE_011_001	Pupil Position
1081	ICSLA_EYE_012_001	Pupil Shape
1082	ICSLA_EYE_013_001	Pupil Dilation
1083	ICSLA_EYE_014_001	Pupil Light Response
1084	ICSLA_EYE_015_001	Iris Pigmentation
1085	ICSLA_EYE_016_001	Lens
1086	ICSLA_EYE_017_001	Lens Opacity
1087	ICSLA_EYE_018_001	Fusion between cornea and lens
1088	ICSLA_EYE_019_001	Synechia
1089	ICSLA_EYE_023_001	Optic Disc
1090	ICSLA_EYE_024_001	Retinal Blood Vessels
1091	ICSLA_EYE_025_001	Retinal Blood Vessels Structure
1092	ICSLA_EYE_026_001	Retinal Blood Vessels Pattern
1093	ICSLA_EYE_027_001	Persistence of hyaloid vascular system
1094	ICSLA_EYE_060_001	Right corneal thickness
1095	ICSLA_EYE_061_001	Right anterior chamber depth
1096	ICSLA_EYE_062_001	Right total retinal thickness
1097	ICSLA_EYE_063_001	Right inner nuclear layer
1098	ICSLA_EYE_064_001	Right outer nuclear layer
1099	ICSLA_EYE_066_001	Left corneal thickness
1100	ICSLA_EYE_067_001	Left anterior chamber depth
1101	ICSLA_EYE_068_001	Left total retinal thickness
1102	ICSLA_EYE_069_001	Left inner nuclear layer
1103	ICSLA_EYE_070_001	Left outer nuclear layer
1104	ICSLA_EYE_080_001	Corneal Sclerization
1105	ICSLA_EYE_081_001	Corneal deposits
1106	ICSLA_EYE_082_001	Iris transilumination
1107	ICSLA_EYE_083_001	Vitreous
1108	ICSLA_EYE_084_001	Corneal mineralization
1109	ICSLA_EYE_085_001	Corneal ulcer
1110	ICSLA_EYE_086_001	Lacrimation
1111	ICSLA_EYE_087_001	Right vitreous humor thickness
1112	ICSLA_EYE_088_001	Left vitreous humour thickness
1113	ICSLA_EYE_092_001	Retina (combined)
1114	ICSLA_FEA_002_001	Freezing duration habituation
1115	ICSLA_FEA_003_001	Freezing duration post-us
1116	ICSLA_FEA_004_001	Freezing duration context
1117	ICSLA_FEA_010_001	Freezing duration pre-cue
1118	ICSLA_FEA_011_001	Freezing duration cue
1119	ICSLA_GRS_001_001	Forelimb grip strength measurement
1120	ICSLA_GRS_002_001	Forelimb and hindlimb grip strength measurement
1121	ICSLA_GRS_008_001	Forelimb grip strength measurement mean
1122	ICSLA_GRS_009_001	Forelimb and hindlimb grip strength measurement mean
1123	ICSLA_GRS_010_001	Forelimb grip strength normalised against body weight
1124	ICSLA_GRS_011_001	Forelimb and hindlimb grip strength normalised against body weight
1125	ICSLA_HEM_001_001	White blood cell count
1126	ICSLA_HEM_002_001	Red blood cell count
1127	ICSLA_HEM_003_001	Hemoglobin
1128	ICSLA_HEM_004_001	Hematocrit
1129	ICSLA_HEM_005_001	Mean cell volume
1130	ICSLA_HEM_006_001	Mean corpuscular hemoglobin
1131	ICSLA_HEM_007_001	Mean cell hemoglobin concentration
1132	ICSLA_HEM_008_001	Platelet count
1133	ICSLA_HEM_029_001	Neutrophil differential count
1134	ICSLA_HEM_030_001	Neutrophil cell count
1135	ICSLA_HEM_031_001	Lymphocyte differential count
1136	ICSLA_HEM_032_001	Lymphocyte cell count
1137	ICSLA_HEM_033_001	Monocyte differential count
1138	ICSLA_HEM_034_001	Monocyte cell count
1139	ICSLA_HEM_035_001	Eosinophil differential count
1140	ICSLA_HEM_036_001	Eosinophil cell count
1141	ICSLA_HEM_037_001	Basophil cell count
1142	ICSLA_HEM_038_001	Basophil differential count
1143	ICSLA_HEM_039_001	Large Unstained Cell (LUC) count
1144	ICSLA_HEM_040_001	Large Unstained Cell (LUC) differential count
1145	ICSLA_IPG_002_001	Blood glucose concentration
1146	ICSLA_IPG_010_001	Fasted blood glucose concentration
1147	ICSLA_IPG_011_001	Initial response to glucose challenge
1148	ICSLA_IPG_012_001	Area under glucose response curve
1149	ICSLA_OFD_005_001	Distance travelled
1150	ICSLA_OFD_006_001	Number of Rears
1151	ICSLA_OFD_007_001	Whole arena resting time
1152	ICSLA_OFD_009_001	Whole arena average speed
1153	ICSLA_OFD_010_001	Periphery distance travelled
1154	ICSLA_OFD_011_001	Periphery resting time
1155	ICSLA_OFD_012_001	Periphery permanence time
1156	ICSLA_OFD_013_001	Periphery average speed
1157	ICSLA_OFD_014_001	Center distance travelled
1158	ICSLA_OFD_015_001	Center resting time
1159	ICSLA_OFD_016_001	Center permanence time
1160	ICSLA_OFD_017_001	Center average speed
1161	ICSLA_OFD_018_001	Latency to center entry
1162	ICSLA_OFD_019_001	Number of center entries
1163	ICSLA_OFD_020_001	Distance travelled - total
1164	ICSLA_OFD_021_001	Number of rears - total
1165	ICSLA_OFD_022_001	Percentage center time
1166	ICSLA_ROT_001_001	Latency to fall
1167	ICSLA_ROT_002_001	Latency to fall mean
1168	ICSLA_ROT_003_001	Passive rotation
1169	ICSLA_XRY_001_001	Skull shape
1170	ICSLA_XRY_002_001	Zygomatic bone
1171	ICSLA_XRY_003_001	Maxilla/Pre-maxilla
1172	ICSLA_XRY_004_001	Mandibles
1173	ICSLA_XRY_005_001	Teeth
1174	ICSLA_XRY_006_001	Scapulae
1175	ICSLA_XRY_007_001	Clavicle
1176	ICSLA_XRY_008_001	Number of ribs right
1177	ICSLA_XRY_009_001	Number of ribs left
1178	ICSLA_XRY_010_001	Shape of ribs
1179	ICSLA_XRY_011_001	Fusion of ribs
1180	ICSLA_XRY_012_001	Pelvis
1181	ICSLA_XRY_013_001	Number of cervical vertebrae
1182	ICSLA_XRY_014_001	Number of thoracic vertebrae
1183	ICSLA_XRY_015_001	Number of lumbar vertebrae
1184	ICSLA_XRY_016_001	Number of pelvic vertebrae
1185	ICSLA_XRY_018_001	Shape of vertebrae
1186	ICSLA_XRY_019_001	Fusion of vertebrae
1187	ICSLA_XRY_020_001	Processes on vertebrae
1188	ICSLA_XRY_021_001	Humerus
1189	ICSLA_XRY_022_001	Radius
1190	ICSLA_XRY_023_001	Ulna
1191	ICSLA_XRY_024_001	Femur
1192	ICSLA_XRY_025_001	Tibia
1193	ICSLA_XRY_026_001	Fibula
1194	ICSLA_XRY_027_001	Joints
1195	ICSLA_XRY_028_001	Number of digits
1196	ICSLA_XRY_029_001	Syndactylism
1197	ICSLA_XRY_030_001	Brachydactyly
1198	ICSLA_XRY_031_001	Digit integrity
1199	ICSLA_XRY_033_001	Tibia length
1200	CCP_LFO_001_001	Weight
1201	CCP_LFO_002_001	Rsn
1202	CCP_LFO_003_001	Csn
1203	CCP_LFO_004_001	Esn
1204	CCP_LFO_005_001	Rqp
1205	CCP_LFO_006_001	Gqp
1206	CCP_LFO_007_001	Hqp
1207	CCP_LFO_008_001	Rp8
1208	CCP_LFO_009_001	Gp8
1209	CCP_LFO_010_001	Hp8
1210	CCP_LFO_011_001	Inspiratory capacity
1211	CCP_XRY_001_001	Skull shape
1212	CCP_XRY_002_001	Zygomatic bone
1213	CCP_XRY_003_001	Maxilla/Pre-maxilla
1214	CCP_XRY_004_001	Mandibles
1215	CCP_XRY_005_001	Teeth
1216	CCP_XRY_006_001	Scapulae
1217	CCP_XRY_007_001	Clavicle
1218	CCP_XRY_008_001	Number of ribs right
1219	CCP_XRY_009_001	Number of ribs left
1220	CCP_XRY_010_001	Shape of ribs
1221	CCP_XRY_011_001	Fusion of ribs
1222	CCP_XRY_012_001	Pelvis
1223	CCP_XRY_013_001	Number of cervical vertebrae
1224	CCP_XRY_014_001	Number of thoracic vertebrae
1225	CCP_XRY_015_001	Number of lumbar vertebrae
1226	CCP_XRY_016_001	Number of pelvic vertebrae
1227	CCP_XRY_017_001	Number of caudal vertebrae
1228	CCP_XRY_018_001	Shape of vertebrae
1229	CCP_XRY_019_001	Fusion of vertebrae
1230	CCP_XRY_020_001	Processes on vertebrae
1231	CCP_XRY_021_001	Humerus
1232	CCP_XRY_022_001	Radius
1233	CCP_XRY_023_001	Ulna
1234	CCP_XRY_024_001	Femur
1235	CCP_XRY_025_001	Tibia
1236	CCP_XRY_026_001	Fibula
1237	CCP_XRY_027_001	Joints
1238	CCP_XRY_028_001	Number of digits
1239	CCP_XRY_029_001	Syndactylism
1240	CCP_XRY_030_001	Brachydactyly
1241	CCP_XRY_031_001	Digit integrity
1242	CCP_XRY_033_001	Tibia length
1243	CCP_XRY_055_001	Shape of spine
1244	CCP_XRY_056_001	Scoliosis
1245	CCP_XRY_057_001	Kyphosis
1246	CCP_XRY_058_001	Lordosis
1247	CCP_XRY_059_001	Shape of ribcage
1248	CCP_XRY_060_001	Transitional vertebrae
1249	CCP_XRY_061_001	Fusion of processes
1250	CCP_XRY_062_001	Polysyndactylism
1251	CCP_XRY_063_001	Cervical processes
1252	CCP_XRY_064_001	Thoracic processes
1253	CCP_XRY_065_001	Lumbar processes
1254	CCP_XRY_066_001	Sacral processes
1255	CCP_XRY_067_001	Caudal processes
1256	ESLIM_001_001_002	adult mouse
1257	ESLIM_001_001_004	adult mouse length
1258	ESLIM_001_001_005	adult mouse thickness
1259	ESLIM_001_001_006	fat distribution
1260	ESLIM_001_001_007	coat hair
1261	ESLIM_001_001_009	coat hair color
1262	ESLIM_001_001_010	coat hair color pattern
1263	ESLIM_001_001_011	coat hair presence
1264	ESLIM_001_001_012	coat hair placement
1265	ESLIM_001_001_013	coat hair spatial pattern
1266	ESLIM_001_001_014	coat hair distribution
1267	ESLIM_001_001_015	coat hair texture
1268	ESLIM_001_001_016	coat hair structure
1269	ESLIM_001_001_017	head + coat hair color
1270	ESLIM_001_001_018	head + coat hair color pattern
1271	ESLIM_001_001_019	head + coat hair presence
1272	ESLIM_001_001_020	head + coat hair placement
1273	ESLIM_001_001_021	head + coat hair spatial pattern
1274	ESLIM_001_001_022	head + coat hair distribution
1275	ESLIM_001_001_023	head + coat hair texture
1276	ESLIM_001_001_024	head + coat hair structure
1277	ESLIM_001_001_025	back + coat hair color
1278	ESLIM_001_001_026	back + coat hair color pattern
1279	ESLIM_001_001_027	back + coat hair presence
1280	ESLIM_001_001_028	back + coat hair placement
1281	ESLIM_001_001_029	back + coat hair spatial pattern
1282	ESLIM_001_001_030	back + coat hair distribution
1283	ESLIM_001_001_031	back + coat hair texture
1284	ESLIM_001_001_032	back + coat hair structure
1285	ESLIM_001_001_033	stomach + coat hair color
1286	ESLIM_001_001_034	stomach + coat hair color pattern
1287	ESLIM_001_001_035	stomach + coat hair presence
1288	ESLIM_001_001_036	stomach + coat hair placement
1289	ESLIM_001_001_037	stomach + coat hair spatial pattern
1290	ESLIM_001_001_038	stomach + coat hair distribution
1291	ESLIM_001_001_039	stomach + coat hair texture
1292	ESLIM_001_001_040	stomach + coat hair structure
1293	ESLIM_001_001_041	skin
1294	ESLIM_001_001_043	skin spatial pattern
1295	ESLIM_001_001_044	skin texture
1296	ESLIM_001_001_045	skin wetness
1297	ESLIM_001_001_046	skin color brightness
1298	ESLIM_001_001_047	skin relative color
1299	ESLIM_001_001_048	skin shape
1300	ESLIM_001_001_049	skin color
1301	ESLIM_001_001_050	nose skin spatial pattern
1302	ESLIM_001_001_051	nose skin texture
1303	ESLIM_001_001_052	nose skin wetness
1304	ESLIM_001_001_053	nose skin color brightness
1305	ESLIM_001_001_054	nose skin relative color
1306	ESLIM_001_001_055	nose skin shape
1307	ESLIM_001_001_056	nose skin color
1308	ESLIM_001_001_057	ear skin spatial pattern
1309	ESLIM_001_001_058	ear skin texture
1310	ESLIM_001_001_059	ear skin wetness
1311	ESLIM_001_001_060	ear skin color brightness
1312	ESLIM_001_001_061	ear skin relative color
1313	ESLIM_001_001_062	ear skin shape
1314	ESLIM_001_001_063	ear skin color
1315	ESLIM_001_001_064	hand skin spatial pattern
1316	ESLIM_001_001_065	hand skin texture
1317	ESLIM_001_001_066	hand skin wetness
1318	ESLIM_001_001_067	hand skin color brightness
1319	ESLIM_001_001_068	hand skin relative color
1320	ESLIM_001_001_069	hand skin shape
1321	ESLIM_001_001_070	hand skin color
1322	ESLIM_001_001_071	foot skin spatial pattern
1323	ESLIM_001_001_072	foot skin texture
1324	ESLIM_001_001_073	foot skin wetness
1325	ESLIM_001_001_074	foot skin color brightness
1326	ESLIM_001_001_075	foot skin relative color
1327	ESLIM_001_001_076	foot skin shape
1328	ESLIM_001_001_077	foot skin color
1329	ESLIM_001_001_078	tail skin spatial pattern
1330	ESLIM_001_001_079	tail skin texture
1331	ESLIM_001_001_080	tail skin wetness
1332	ESLIM_001_001_081	tail skin color brightness
1333	ESLIM_001_001_082	tail skin relative color
1334	ESLIM_001_001_083	tail skin shape
1335	ESLIM_001_001_084	tail skin color
1336	ESLIM_001_001_085	head
1337	ESLIM_001_001_087	head length
1338	ESLIM_001_001_088	head width
1339	ESLIM_001_001_089	head bone curvature
1340	ESLIM_001_001_090	head bone symmetry
1341	ESLIM_001_001_091	muzzle/snout
1342	ESLIM_001_001_092	muzzle/snout length
1343	ESLIM_001_001_093	muzzle/snout width
1344	ESLIM_001_001_094	vibrissa hair
1345	ESLIM_001_001_095	vibrissa hair presence
1346	ESLIM_001_001_096	vibrissa hair curvature
1347	ESLIM_001_001_097	vibrissa hair length
1348	ESLIM_001_001_098	vibrissa hair orientation
1349	ESLIM_001_001_099	upper lip shape
1350	ESLIM_001_001_100	lower lip shape
1351	ESLIM_001_001_101	mouth
1352	ESLIM_001_001_102	tooth
1353	ESLIM_001_001_103	tooth morphology
1354	ESLIM_001_001_104	tooth presence
1355	ESLIM_001_001_105	tooth relative color
1356	ESLIM_001_001_106	tooth size
1357	ESLIM_001_001_107	upper jaw tooth + misaligned with + lower jaw tooth presence
1358	ESLIM_001_001_108	ear
1359	ESLIM_001_001_109	ear position
1360	ESLIM_001_001_110	ear presence
1361	ESLIM_001_001_111	ear shape
1362	ESLIM_001_001_112	ear size
1363	ESLIM_001_001_113	ear rotation
1364	ESLIM_001_001_114	eye
1365	ESLIM_001_001_115	eye opacity
1366	ESLIM_001_001_116	eye presence
1367	ESLIM_001_001_117	eye size
1368	ESLIM_001_001_118	eye wetness
1369	ESLIM_001_001_119	eye color
1370	ESLIM_001_001_120	eyelid closure
1371	ESLIM_001_001_121	eyelid presence
1372	ESLIM_001_001_122	vagina
1373	ESLIM_001_001_124	vagina size
1374	ESLIM_001_001_125	vagina presence
1375	ESLIM_001_001_126	vagina structure
1376	ESLIM_001_001_127	testis
1377	ESLIM_001_001_129	testis size
1378	ESLIM_001_001_130	testis presence
1379	ESLIM_001_001_131	testis structure
1380	ESLIM_001_001_132	forelimb
1381	ESLIM_001_001_134	forelimb size
1382	ESLIM_001_001_135	forelimb angle
1383	ESLIM_001_001_136	forelimb flexibility
1384	ESLIM_001_001_137	forelimb length
1385	ESLIM_001_001_138	forelimb thickness
1386	ESLIM_001_001_139	forelimb shape
1387	ESLIM_001_001_140	forelimb joint structure
1388	ESLIM_001_001_141	hand shape
1389	ESLIM_001_001_142	hand size
1390	ESLIM_001_001_143	hand length
1391	ESLIM_001_001_144	hand structure
1392	ESLIM_001_001_145	hand footpad structure
1393	ESLIM_001_001_146	hand digit count
1394	ESLIM_001_001_147	hand digit thickness
1395	ESLIM_001_001_148	hand digit presence
1396	ESLIM_001_001_149	hand digit structure
1397	ESLIM_001_001_150	hand digit length
1398	ESLIM_001_001_151	hindlimb
1399	ESLIM_001_001_153	hindlimb size
1400	ESLIM_001_001_154	hindlimb angle
1401	ESLIM_001_001_155	hindlimb flexibility
1402	ESLIM_001_001_156	hindlimb length
1403	ESLIM_001_001_157	hindlimb thickness
1404	ESLIM_001_001_158	hindlimb shape
1405	ESLIM_001_001_159	hindlimb joint structure
1406	ESLIM_001_001_160	foot shape
1407	ESLIM_001_001_161	foot size
1408	ESLIM_001_001_162	foot length
1409	ESLIM_001_001_163	foot structure
1410	ESLIM_001_001_164	foot footpad structure
1411	ESLIM_001_001_165	foot digit count
1412	ESLIM_001_001_166	foot digit thickness
1413	ESLIM_001_001_167	foot digit presence
1414	ESLIM_001_001_168	foot digit structure
1415	ESLIM_001_001_169	foot digit length
1416	ESLIM_001_001_170	nail presence
1417	ESLIM_001_001_171	nail length
1418	ESLIM_001_001_172	nail angle
1419	ESLIM_001_001_173	nail curvature
1420	ESLIM_001_001_174	nail color brightness
1421	ESLIM_001_001_175	tail
1422	ESLIM_001_001_177	tail presence
1423	ESLIM_001_001_178	tail length
1424	ESLIM_001_001_179	tail width
1425	ESLIM_001_001_180	tail shape
1426	ESLIM_001_001_181	tail curvature
1427	ESLIM_002_001_002	Systolic arterial pressure
1428	ESLIM_002_001_003	Pulse rate
1429	ESLIM_003_001_002	Body mass after experiment
1430	ESLIM_003_001_003	Oxygen consumption
1431	ESLIM_003_001_004	Carbon dioxide production
1432	ESLIM_003_001_006	Heat production (metabolic rate)
1433	ESLIM_003_001_007	Ambulatory activity (no. of beam cuts)
1434	ESLIM_003_001_008	Total activity (no. of fine movement + no. of beam cuts)
1435	ESLIM_003_001_009	Ambulatory activity (No. of beam cuts)
1436	ESLIM_003_001_010	Total activity (No. of fine movement + No. of beam cuts)
1437	ESLIM_003_001_011	Total food intake
1438	ESLIM_003_001_012	Cumulative food intake
1439	ESLIM_003_001_701	Respiratory Exchange Ratio
1440	ESLIM_004_001_002	Blood glucose concentration
1441	ESLIM_004_001_701	Glucose response AUC
1442	ESLIM_005_001_002	Fat mass
1443	ESLIM_005_001_003	Lean mass
1444	ESLIM_005_001_004	Bone Mineral Density (excluding skull)
1445	ESLIM_005_001_005	Bone Mineral Content
1446	ESLIM_005_001_006	Body length
1447	ESLIM_005_001_701	BMC/Body weight
1448	ESLIM_005_001_702	Lean/Body weight
1449	ESLIM_005_001_703	Fat/Body weight
1450	ESLIM_005_001_704	Bone area (BMC/BMD)
1451	ESLIM_006_001_001	Clavicle
1452	ESLIM_006_001_002	Completeness of digits
1453	ESLIM_006_001_003	Digit integrity
1454	ESLIM_006_001_004	Number of digits
1455	ESLIM_006_001_005	Femur
1456	ESLIM_006_001_006	Fibula
1457	ESLIM_006_001_007	Humerus
1458	ESLIM_006_001_008	Joints
1459	ESLIM_006_001_009	Mandibles
1460	ESLIM_006_001_010	Maxilla
1461	ESLIM_006_001_011	Zygomatic bone
1462	ESLIM_006_001_012	Pelvis
1463	ESLIM_006_001_013	Radius
1464	ESLIM_006_001_014	Fusion of ribs
1465	ESLIM_006_001_015	Number of ribs left
1466	ESLIM_006_001_016	Number of ribs right
1467	ESLIM_006_001_017	Shape of ribs
1468	ESLIM_006_001_018	Scapulae
1469	ESLIM_006_001_019	Skull shape
1470	ESLIM_006_001_020	Syndactylism
1471	ESLIM_006_001_021	Teeth
1472	ESLIM_006_001_022	Tibia
1473	ESLIM_006_001_023	Ulna
1474	ESLIM_006_001_024	Number of caudal vertebrae
1475	ESLIM_006_001_025	Number of cervical vertebrae
1476	ESLIM_006_001_026	Fusion of vertebrae
1477	ESLIM_006_001_027	Number of lumbar vertebrae
1478	ESLIM_006_001_028	Number of pelvic vertebrae
1479	ESLIM_006_001_029	Processes on vertebrae
1480	ESLIM_006_001_030	Shape of vertebrae
1481	ESLIM_006_001_031	Number of thoracic vertebrae
1482	ESLIM_006_001_035	Tibia length
1483	ESLIM_007_001_001	Distance travelled
1484	ESLIM_007_001_002	Number of rears
1485	ESLIM_007_001_003	Whole arena resting time
1486	ESLIM_007_001_004	Whole arena permanence time
1487	ESLIM_007_001_005	Whole arena average speed
1488	ESLIM_007_001_006	Periphery distance travelled
1489	ESLIM_007_001_007	Periphery resting time
1490	ESLIM_007_001_008	Periphery permanence time
1491	ESLIM_007_001_009	Periphery average speed
1492	ESLIM_007_001_010	Centre distance travelled
1493	ESLIM_007_001_011	Centre resting time
1494	ESLIM_007_001_012	Centre permanence time
1495	ESLIM_007_001_013	Centre average speed
1496	ESLIM_007_001_014	Latency to centre entry
1497	ESLIM_007_001_015	Number of centre entries
1498	ESLIM_007_001_701	Distance travelled - total
1499	ESLIM_007_001_702	Number of rears - total
1500	ESLIM_007_001_703	Percentage centre time
1501	ESLIM_008_001_001	Body position
1502	ESLIM_008_001_002	Tremor
1503	ESLIM_008_001_003	Defecation
1504	ESLIM_008_001_004	Urination
1505	ESLIM_008_001_005	Palpebral closure
1506	ESLIM_008_001_006	Lacrimation
1507	ESLIM_008_001_007	Transfer arousal
1508	ESLIM_008_001_008	Locomotor activity
1509	ESLIM_008_001_009	Gait
1510	ESLIM_008_001_011	Pelvic elevation
1511	ESLIM_008_001_012	Tail elevation
1512	ESLIM_008_001_013	Startle response
1513	ESLIM_008_001_014	Touch escape
1514	ESLIM_008_001_015	Positional passivity
1515	ESLIM_008_001_016	Trunk curl
1516	ESLIM_008_001_017	Limb grasping
1517	ESLIM_008_001_018	Pinna reflex
1518	ESLIM_008_001_019	Corneal reflex
1519	ESLIM_008_001_020	Contact righting reflex
1520	ESLIM_008_001_021	Evidence of biting
1521	ESLIM_008_001_022	Vocalisation
1522	ESLIM_009_001_001	Forelimb grip strength measurement
1523	ESLIM_009_001_002	Forelimb and hindlimb grip strength measurement
1524	ESLIM_009_001_701	Forelimb grip strength measurement mean
1525	ESLIM_009_001_702	Forelimb and hindlimb grip strength measurement mean
1526	ESLIM_009_001_703	Forelimb grip strength normalised against body weight
1527	ESLIM_009_001_704	Forelimb and hindlimb grip strength normalised against body weight
1528	ESLIM_010_001_001	Latency to fall
1529	ESLIM_010_001_002	Passive rotation
1530	ESLIM_011_001_001	BN startle magnitude
1531	ESLIM_011_001_002	PP1 startle magnitude
1532	ESLIM_011_001_003	PP2 startle magnitude
1533	ESLIM_011_001_004	PP3 startle magnitude
1534	ESLIM_011_001_005	PP4 startle magnitude
1535	ESLIM_011_001_006	110dB startle magnitude
1536	ESLIM_011_001_007	PP1 + pulse startle magnitude
1537	ESLIM_011_001_008	PP2 + pulse startle magnitude
1538	ESLIM_011_001_009	PP3 + pulse startle magnitude
1539	ESLIM_011_001_010	PP4 + pulse startle magnitude
1540	ESLIM_011_001_701	Prepulse inhibition - PP1
1541	ESLIM_011_001_702	Prepulse inhibition - PP2
1542	ESLIM_011_001_703	Prepulse inhibition - PP3
1543	ESLIM_011_001_704	Prepulse inhibition - PP4
1544	ESLIM_011_001_705	Global prepulse inhibition
1545	ESLIM_012_001_001	Time of first response
1546	ESLIM_013_001_001	Eye
1547	ESLIM_013_001_003	Left retina
1548	ESLIM_013_001_004	Left retina pigmentation
1549	ESLIM_013_001_005	Left retina structure
1550	ESLIM_013_001_006	Left optic disc
1551	ESLIM_013_001_007	Right retina
1552	ESLIM_013_001_008	Right retina pigmentation
1553	ESLIM_013_001_009	Right retina structure
1554	ESLIM_013_001_010	Right optic disc
1555	ESLIM_013_001_011	Left eye blood vessels
1556	ESLIM_013_001_012	Left eye blood vessels structure
1557	ESLIM_013_001_013	Left eye blood vessels pattern
1558	ESLIM_013_001_014	Right eye blood vessels
1559	ESLIM_013_001_015	Right eye blood vessels structure
1560	ESLIM_013_001_016	Right eye blood vessels pattern
1561	ESLIM_014_001_001	Eye
1562	ESLIM_014_001_003	Eye size
1563	ESLIM_014_001_004	Eye (+) blood presence
1564	ESLIM_014_001_005	Eyelid closure
1565	ESLIM_014_001_006	Cornea
1566	ESLIM_014_001_007	Cornea opacity
1567	ESLIM_014_001_008	Cornea vascularisation
1568	ESLIM_014_001_009	Lens
1569	ESLIM_014_001_010	Lens opacity
1570	ESLIM_014_001_011	Iris/pupil
1571	ESLIM_014_001_012	Iris/pupil position
1572	ESLIM_014_001_013	Iris/pupil shape
1573	ESLIM_014_001_014	Iris/pupil light response
1574	ESLIM_014_001_015	Iris pigment
1575	ESLIM_014_001_016	Digitial image(s)
1576	ESLIM_015_001_001	Glucose
1577	ESLIM_015_001_002	Urea
1578	ESLIM_015_001_003	Creatinine
1579	ESLIM_015_001_004	Sodium
1580	ESLIM_015_001_005	Potassium
1581	ESLIM_015_001_006	Chloride
1582	ESLIM_015_001_007	Total protein
1583	ESLIM_015_001_008	Albumin
1584	ESLIM_015_001_009	Calcium
1585	ESLIM_015_001_010	Phosphorus
1586	ESLIM_015_001_011	Iron
1587	ESLIM_015_001_012	Lactate dehydrogenase
1588	ESLIM_015_001_013	Aspartate aminotransferase
1589	ESLIM_015_001_014	Alanine aminotransferase
1590	ESLIM_015_001_015	Alkaline phosphatase
1591	ESLIM_015_001_016	Alpha-amylase
1592	ESLIM_015_001_017	Total cholesterol
1593	ESLIM_015_001_018	Triglyceride
1594	ESLIM_015_001_019	Free fatty acid
1595	ESLIM_015_001_020	Creatine kinase
1596	ESLIM_015_001_021	Uric acid
1597	ESLIM_015_001_022	Total bilirubin
1598	ESLIM_015_001_023	HDL-cholesterol
1599	ESLIM_015_001_024	LDL-cholesterol
1600	ESLIM_015_001_025	Ferretin
1601	ESLIM_015_001_026	Transferrin
1602	ESLIM_015_001_027	C-reactive protein
1603	ESLIM_016_001_001	White blood cell count
1604	ESLIM_016_001_002	Red blood cell count
1605	ESLIM_016_001_003	Haemoglobin
1606	ESLIM_016_001_004	Haematocrit
1607	ESLIM_016_001_005	Mean cell volume
1608	ESLIM_016_001_006	Mean corpuscular haemoglobin
1609	ESLIM_016_001_007	Mean cell haemoglobin concentration
1610	ESLIM_016_001_008	Platelets count
1611	ESLIM_018_001_001	T cell CD4+ percentage
1612	ESLIM_018_001_002	T cell CD8+ percentage
1613	ESLIM_018_001_003	T cell CD3+ percentage
1614	ESLIM_018_001_004	CD25+ percentage of CD4+ T cells
1615	ESLIM_018_001_005	B cell CD19+ percentage
1616	ESLIM_018_001_006	Mature B cells IgD+ percentage
1617	ESLIM_018_001_007	Granulocyte Gr1+ percentage
1618	ESLIM_018_001_008	NK cell percentage
1619	ESLIM_018_001_009	Monocyte gate
1620	ESLIM_018_001_010	Number of leukocytes
1621	ESLIM_019_001_001	IgM
1622	ESLIM_019_001_002	IgG3
1623	ESLIM_019_001_003	IgG1
1624	ESLIM_019_001_004	IgG2b
1625	ESLIM_019_001_005	IgG2a
1626	ESLIM_019_001_006	IgA
1627	ESLIM_019_001_007	IgE
1628	ESLIM_020_001_002	Heart weight
1629	ESLIM_020_001_003	Tibia length
1630	ESLIM_020_001_004	Visual abnormality
1631	ESLIM_020_001_006	Image
1632	ESLIM_020_001_007	Histology abnormality
1633	ESLIM_020_001_009	Histology image
1634	ESLIM_021_001_001	Glucose
1635	ESLIM_021_001_002	Total cholesterol
1636	ESLIM_021_001_003	Triglycerides
1637	ESLIM_021_001_004	Free fatty acids
1638	ESLIM_021_001_005	HDL-cholesterol
1639	ESLIM_021_001_006	LDL-cholesterol
1640	ESLIM_021_001_007	Glycerol
1641	ESLIM_022_001_001	Body Weight
1642	ESLIM_022_001_703	Dysmorphology Body Weight
1643	ESLIM_022_001_704	Non-Invasive Blood Pressure Body Weight
1644	ESLIM_022_001_705	Calorimetry Body Weight
1645	ESLIM_022_001_706	Simplified IPGTT Body Weight
1646	ESLIM_022_001_707	Dexa Body Weight
1647	ESLIM_022_001_708	Heart Weight/Tibia Length Body Weight
1648	ESLIM_022_001_709	Grip Strength Body Weight
1649	ESLIM_022_001_710	Rotarod Body Weight
1650	ESLIM_022_001_711	Acoustic Startle & PPI Body Weight
1651	ESLIM_022_001_712	Hot Plate Body Weight
1652	ESLIM_022_001_713	Opthalmoscope Body Weight
1653	GMC_902_001_001	Axial length left eye
1654	GMC_902_001_002	Axial length right eye
1655	GMC_902_001_003	Body weight
1656	GMC_902_001_004	Body length
1657	GMC_904_001_001	Immunoglobulin E
1658	GMC_905_001_001	White blood cell
1659	GMC_905_001_002	Red blood cell
1660	GMC_905_001_003	Platelet
1661	GMC_905_001_004	Hemoglobin
1662	GMC_905_001_005	Hematocrit
1663	GMC_905_001_006	Mean corpuscular volume
1664	GMC_905_001_007	Mean corpuscular hemoglobin
1665	GMC_905_001_008	Mean corpuscular hemoglobin concentration
1666	GMC_905_001_009	Distribution index of red blood cells
1667	GMC_905_001_010	Mean platelets volume
1668	GMC_905_001_011	Absolute number of lymphocytes
1669	GMC_905_001_012	Absolute number of monocytes
1670	GMC_905_001_013	Absolute number of granulocytes
1671	GMC_905_001_014	Absolute number of eosinophiles
1672	GMC_905_001_015	Percentage lymphocytes
1673	GMC_905_001_016	Percentage monocytes retested
1674	GMC_905_001_017	Percentage granulocytes
1675	GMC_905_001_018	Percentage eosinophiles
1676	GMC_906_001_001	Glucose
1677	GMC_906_001_002	Urea
1678	GMC_906_001_003	Creatinine
1679	GMC_906_001_004	Sodium
1680	GMC_906_001_005	Potassium
1681	GMC_906_001_006	Chloride
1682	GMC_906_001_007	Total protein
1683	GMC_906_001_008	Albumin
1684	GMC_906_001_009	Calcium
1685	GMC_906_001_010	Phosphorus
1686	GMC_906_001_011	Iron
1687	GMC_906_001_012	Lactate dehydrogenase
1688	GMC_906_001_013	Aspartate aminotransferase
1689	GMC_906_001_014	Alanine aminotransferase
1690	GMC_906_001_015	Alkaline phosphatase
1691	GMC_906_001_016	Alpha-amylase
1692	GMC_906_001_017	Total cholesterol
1693	GMC_906_001_018	Triglyceride
1694	GMC_906_001_019	Free fatty acid
1695	GMC_906_001_020	Creatine kinase
1696	GMC_906_001_021	Uric acid
1697	GMC_906_001_022	Total bilirubin
1698	GMC_906_001_023	HDL-cholesterol
1699	GMC_906_001_024	LDL-cholesterol
1700	GMC_906_001_025	Ferritin
1701	GMC_906_001_026	Transferrin
1702	GMC_906_001_027	C-Reactive protein
1703	GMC_906_001_028	Gamma-Glutamyltransferase
1704	GMC_906_001_029	Direct bilirubin
1705	GMC_906_001_030	Unsaturated iron binding capacity
1706	GMC_906_001_031	Lipase activity
1707	GMC_908_001_001	Bodyweight
1708	GMC_909_001_001	Body length
1709	GMC_909_001_002	Body weight
1710	GMC_909_001_003	Bone Mineral Content (including skull)
1711	GMC_909_001_004	Bone Area (including skull)
1712	GMC_909_001_005	Bone Mineral Density (including skull)
1713	GMC_909_001_007	Lean Mass (including skull)
1714	GMC_909_001_008	Fat Mass (including skull)
1715	GMC_909_001_009	Bone Mineral Content (excluding skull)
1716	GMC_909_001_010	Bone Area (excluding skull)
1717	GMC_909_001_011	Bone Mineral Density (excluding skull)
1718	GMC_909_001_013	Lean Mass (excluding skull)
1719	GMC_909_001_014	Fat Mass (excluding skull)
1720	GMC_910_001_001	PR
1721	GMC_910_001_002	Pdur
1722	GMC_910_001_003	QRS
1723	GMC_910_001_004	QT
1724	GMC_910_001_005	IT
1725	GMC_910_001_006	ST
1726	GMC_910_001_007	RR
1727	GMC_910_001_008	HR
1728	GMC_910_001_009	Qamp
1729	GMC_910_001_010	Ramp
1730	GMC_910_001_011	Samp
1731	GMC_910_001_012	QTc
1732	GMC_910_001_013	QRSamp
1733	GMC_911_001_001	IgM
1734	GMC_911_001_002	IgG3
1735	GMC_911_001_003	IgG1
1736	GMC_911_001_004	IgG2b
1737	GMC_911_001_005	IgG2a
1738	GMC_911_001_006	IgA
1739	GMC_912_001_001	A-Wave 500 Cd/mآ² left eye
1740	GMC_912_001_002	A-Wave 500 Cd/mآ² right eye
1741	GMC_912_001_003	A-Wave 12500 Cd/mآ² left eye
1742	GMC_912_001_004	A-Wave 12500 Cd/mآ² right eye
1743	GMC_912_001_005	B-Wave 500 Cd/mآ² left eye
1744	GMC_912_001_006	B-Wave 500 Cd/mآ² right eye
1745	GMC_912_001_007	B-Wave 12500 Cd/mآ² left eye
1746	GMC_912_001_008	B-Wave 12500 Cd/mآ² right eye
1747	GMC_912_001_010	Latency A-wave 500 Cd/mآ² right eye
1748	GMC_912_001_011	Latency B-wave 500 Cd/mآ² right eye
1749	GMC_912_001_012	Latency A-wave 500 Cd/mآ² left eye
1750	GMC_912_001_013	Latency B-wave 500 Cd/mآ² left eye
1751	GMC_912_001_014	Latency A-wave 12500 Cd/mآ² left eye
1752	GMC_912_001_015	Latency A-wave 12500 Cd/mآ² right eye
1753	GMC_912_001_016	Latency B-wave 12500 Cd/mآ² left eye
1754	GMC_912_001_017	Latency B-wave 12500 Cd/mآ² right eye
1755	GMC_912_001_018	Body weight at ERG examination
1756	GMC_913_001_001	CD19+
1757	GMC_913_001_002	CD19+/CD5+
1758	GMC_913_001_003	leukocytes (FSC/SSC) /CD3+
1759	GMC_913_001_004	leukocytes (FSC/SSC) /CD3+ 4+
1760	GMC_913_001_005	leukocytes (FSC/SSC) /CD3+ 8+
1761	GMC_913_001_006	leukocytes (FSC/SSC) /CD3- DX5+
1762	GMC_913_001_007	leukocytes (FSC/SSC) /gamma delta TCR+CD3+
1763	GMC_913_001_008	leukocytes (FSC/SSC) /Gr1+ CD11b+
1764	GMC_914_001_001	Body weight
1765	GMC_914_001_002	Body temperature rectal
1766	GMC_914_001_003	Food consumption
1767	GMC_914_001_004	Feces production
1768	GMC_914_001_005	Energy content of feces
1769	GMC_914_001_008	Feces production at food restriction
1770	GMC_914_001_010	Energy uptake at food restriction
1771	GMC_914_001_012	Energy uptake per g BW at food restriction
1772	GMC_914_001_014	Energy content of feces at food restriction
1773	GMC_914_001_016	Energy assimilation at food restriction
1774	GMC_914_001_018	Energy assimilation per g BW at food restriction
1775	GMC_914_001_020	Food assimilation at food restriction
1776	GMC_914_001_023	Food restriction period
1777	GMC_914_001_024	2 day food reduction only
1778	GMC_914_001_701	Energy uptake
1779	GMC_914_001_702	Energy uptake per g BW
1780	GMC_914_001_703	Energy assimilation
1781	GMC_914_001_704	Energy assimilation per g BW
1782	GMC_914_001_705	Food assimilation
1783	GMC_916_001_001	Time on Board
1784	GMC_916_001_002	Latency grooming
1785	GMC_916_001_003	Boli
1786	GMC_916_001_004	Familiar object exploration percentage
1787	GMC_916_001_005	Unfamiliar object exploration percentage
1788	GMC_916_001_006	Familiar object exploration number
1789	GMC_916_001_007	Unfamiliar object exploration number
1790	GMC_916_001_008	Latency familiar object exploration
1791	GMC_916_001_009	Latency unfamiliar object exploration
1792	GMC_916_001_011	Time Partition
1793	GMC_916_001_012	Immobility
1794	GMC_916_001_013	Entries on Board
1795	GMC_916_001_014	Latency first board visit
1796	GMC_916_001_015	Holes explored
1797	GMC_916_001_016	Holes visited
1798	GMC_916_001_017	Latency first hole exploration
1799	GMC_916_001_018	Rearings box
1800	GMC_916_001_019	Rearings board
1801	GMC_916_001_020	Stretched attends
1802	GMC_916_001_021	Line crossings
1803	GMC_916_001_022	Body weight
1804	GMC_917_001_001	Body weight
1805	GMC_917_001_002	hind paw shaking
1806	GMC_917_001_003	hind paw licking
1807	GMC_917_001_004	jumping
1808	GMC_920_001_001	Body weight
1809	GMC_920_001_002	age
1810	GMC_920_001_003	f-active
1811	GMC_920_001_004	TV-active
1812	GMC_920_001_005	MV-active
1813	GMC_920_001_006	PIF-active
1814	GMC_920_001_007	PEF-active
1815	GMC_920_001_008	Ti-active
1816	GMC_920_001_009	Te-active
1817	GMC_920_001_010	Ti/TT-active
1818	GMC_920_001_011	MIF-active
1819	GMC_920_001_012	MEF-active
1820	GMC_920_001_013	sTV-active
1821	GMC_920_001_014	sMV-active
1822	GMC_920_001_015	mean-f
1823	GMC_920_001_016	f-rest
1824	GMC_920_001_017	TV-rest
1825	GMC_920_001_018	MV-rest
1826	GMC_920_001_019	PIF-rest
1827	GMC_920_001_020	PEF-rest
1828	GMC_920_001_021	Ti-rest
1829	GMC_920_001_022	Te-rest
1830	GMC_920_001_023	Ti/TT-rest
1831	GMC_920_001_024	MIF-rest
1832	GMC_920_001_025	MEF-rest
1833	GMC_920_001_026	sTV-rest
1834	GMC_920_001_027	sMV-rest
1835	GMC_920_001_028	f-sleep
1836	GMC_920_001_029	TV-sleep
1837	GMC_920_001_030	MV-sleep
1838	GMC_920_001_031	PIF-sleep
1839	GMC_920_001_032	PEF-sleep
1840	GMC_920_001_033	Ti-sleep
1841	GMC_920_001_034	Te-sleep
1842	GMC_920_001_035	Ti/TT-sleep
1843	GMC_920_001_036	MIF-sleep
1844	GMC_920_001_037	MEF-sleep
1845	GMC_920_001_038	sTV-sleep
1846	GMC_920_001_039	sMV-sleep
1847	GMC_921_001_001	Forelimb grip strength measurement-t1
1848	GMC_921_001_002	Body weight
1849	GMC_922_001_001	Latency to fall - t1
1850	GMC_922_001_002	Body weight
1851	GMC_923_001_001	Body weight
1852	GMC_923_001_002	Locomotive Activity
1853	GMC_923_001_003	Body position
1854	GMC_923_001_004	Tremor
1855	GMC_923_001_005	Palpebral Closure
1856	GMC_923_001_006	Coat appeareance
1857	GMC_923_001_007	Whiskers
1858	GMC_923_001_008	Lacrimation
1859	GMC_923_001_009	Defecation
1860	GMC_923_001_010	Transfer Arousal
1861	GMC_923_001_011	Gait
1862	GMC_923_001_012	Tail Elevation
1863	GMC_923_001_013	Touch Escape
1864	GMC_923_001_014	Positional Passivity
1865	GMC_923_001_015	Skin Color
1866	GMC_923_001_016	Trunk Curl
1867	GMC_923_001_017	Limb grasping
1868	GMC_923_001_018	Pinna reflex
1869	GMC_923_001_019	Corneal Reflex
1870	GMC_923_001_020	Righting Reflex
1871	GMC_923_001_021	Contact Righting Reflex
1872	GMC_923_001_022	Evidence of Biting
1873	GMC_923_001_023	Vocalisation
1874	GMC_925_001_001	Clavicle
1875	GMC_925_001_002	Brachydactylism
1876	GMC_925_001_003	Digit integrity
1877	GMC_925_001_004	Number of digits
1878	GMC_925_001_005	Femur
1879	GMC_925_001_006	Fibula
1880	GMC_925_001_007	Humerus
1881	GMC_925_001_008	Joints
1882	GMC_925_001_009	Mandibles
1883	GMC_925_001_010	Maxilla
1884	GMC_925_001_011	Zygomatic bone
1885	GMC_925_001_012	Pelvis
1886	GMC_925_001_013	Radius
1887	GMC_925_001_014	Fusion of ribs
1888	GMC_925_001_015	Number of ribs left
1889	GMC_925_001_016	Number of ribs right
1890	GMC_925_001_017	Shape of ribs
1891	GMC_925_001_018	Scapulae
1892	GMC_925_001_019	Skull shape
1893	GMC_925_001_020	Syndactylism
1894	GMC_925_001_021	Teeth
1895	GMC_925_001_022	Tibia
1896	GMC_925_001_023	Ulna
1897	GMC_925_001_024	Number of caudal vertebrae
1898	GMC_925_001_025	Number of cervical vertebrae
1899	GMC_925_001_026	Fusion of vertebrae
1900	GMC_925_001_027	Number of lumbar vertebrae
1901	GMC_925_001_028	Number of pelvic vertebrae
1902	GMC_925_001_029	Processes on vertebrae
1903	GMC_925_001_030	Shape of vertebrae
1904	GMC_925_001_031	Number of thoracic vertebrae
1905	GMC_925_001_035	Tibia length
1906	GMC_926_001_001	Latency to fall
1907	GMC_926_001_002	Passive rotation
1908	HMGU_ROT_001_001	Latency to fall
1909	HMGU_ROT_002_001	Latency to fall_Mean
1910	HMGULA_GRS_001_001	Forelimb grip strength measurement
1911	HMGULA_GRS_002_001	Forelimb and hindlimb grip strength measurement
1912	HMGULA_GRS_008_001	Forelimb grip strength measurement mean
1913	HMGULA_GRS_009_001	Forelimb and hindlimb grip strength measurement mean
1914	HMGULA_GRS_010_001	Forelimb grip strength normalised against body weight
1915	HMGULA_GRS_011_001	Forelimb and hindlimb grip strength normalised against body weight
1916	HRWL_OWT_001_001	Spleen weight
1917	HRWL_OWT_002_001	Left kidney
1918	HRWL_OWT_003_001	Right kidney
1919	HRWLIP_CSD_001_001	Tail - presence
1920	HRWLIP_CSD_002_001	Tail - length
1921	HRWLIP_CSD_003_001	Tail - thickness
1922	HRWLIP_CSD_004_001	Tail - morphology
1923	HRWLIP_CSD_005_001	Coat - color - back
1924	HRWLIP_CSD_006_001	Coat - color - head
1925	HRWLIP_CSD_007_001	Coat - color - abdomen
1926	HRWLIP_CSD_008_001	Coat - color pattern - back
1927	HRWLIP_CSD_009_001	Coat - color pattern - head
1928	HRWLIP_CSD_010_001	Coat - color pattern - abdomen
1929	HRWLIP_CSD_011_001	Coat - hair distribution - back
1930	HRWLIP_CSD_012_001	Coat - hair distribution - head
1931	HRWLIP_CSD_013_001	Coat - hair distribution - abdomen
1932	HRWLIP_CSD_014_001	Coat - hair texture / appearance - back
1933	HRWLIP_CSD_015_001	Coat - hair texture / appearance - head
1934	HRWLIP_CSD_016_001	Coat - hair texture / appearance - abdomen
1935	HRWLIP_CSD_017_001	Forelimbs - position
1936	HRWLIP_CSD_018_001	Forelimbs - shape
1937	HRWLIP_CSD_019_001	Forelimbs - size
1938	HRWLIP_CSD_020_001	Hindlimbs - position
1939	HRWLIP_CSD_021_001	Hindlimbs - shape
1940	HRWLIP_CSD_022_001	Hindlimbs - size
1941	HRWLIP_CSD_023_001	Vibrissae - presence
1942	HRWLIP_CSD_024_001	Vibrissae - appearance
1943	HRWLIP_CSD_025_001	Head size
1944	HRWLIP_CSD_026_001	Head morphology
1945	HRWLIP_CSD_027_001	Ears
1946	HRWLIP_CSD_028_001	Snout size
1947	HRWLIP_CSD_029_001	Activity (body position)
1948	HRWLIP_CSD_030_001	Tremor
1949	HRWLIP_CSD_032_001	Locomotor activity
1950	HRWLIP_CSD_033_001	Gait
1951	HRWLIP_CSD_036_001	Startle response
1952	HRWLIP_CSD_037_001	Unexpected behaviors
1953	HRWLIP_CSD_038_001	Trunk curl
1954	HRWLIP_CSD_039_001	Limb grasp
1955	HRWLIP_CSD_040_002	Forepaw - size
1956	HRWLIP_CSD_041_002	Hindpaw - size
1957	HRWLIP_CSD_042_002	Forepaw - shape
1958	HRWLIP_CSD_043_002	Hindpaw - shape
1959	HRWLIP_CSD_044_002	Forelimb digit - number
1960	HRWLIP_CSD_045_002	Hindlimb digit - number
1961	HRWLIP_CSD_046_001	Forelimb digit - size
1962	HRWLIP_CSD_047_001	Hindlimb digit - size
1963	HRWLIP_CSD_048_002	Forelimb digit - shape
1964	HRWLIP_CSD_049_002	Hindlimb digit - shape
1965	HRWLIP_CSD_050_002	Forelimb nail - number
1966	HRWLIP_CSD_051_002	Hindlimb nail - number
1967	HRWLIP_CSD_052_002	Forelimb nail - length
1968	HRWLIP_CSD_053_002	Hindlimb nail - length
1969	HRWLIP_CSD_054_002	Forelimb nail - shape
1970	HRWLIP_CSD_055_002	Hindlimb nail - shape
1971	HRWLIP_CSD_056_001	Skin color - whole body
1972	HRWLIP_CSD_057_001	Skin color - snout
1973	HRWLIP_CSD_058_001	Skin color - ear
1974	HRWLIP_CSD_059_001	Skin color - front paws
1975	HRWLIP_CSD_060_001	Skin color - back paws
1976	HRWLIP_CSD_061_001	Skin color - tail
1977	HRWLIP_CSD_062_001	Skin texture - whole body
1978	HRWLIP_CSD_063_001	Skin texture - snout
1979	HRWLIP_CSD_064_001	Skin texture - ear
1980	HRWLIP_CSD_065_001	Skin texture - front paws
1981	HRWLIP_CSD_066_001	Skin texture - back paws
1982	HRWLIP_CSD_067_001	Skin texture - tail
1983	HRWLIP_CSD_068_001	Teeth presence
1984	HRWLIP_CSD_069_001	Upper teeth appearance
1985	HRWLIP_CSD_070_001	Lower teeth appearance
1986	HRWLIP_CSD_071_001	Genitalia - presence
1987	HRWLIP_CSD_072_001	Genitalia - size
1988	HRWLIP_CSD_073_001	Genitalia - morphology
1989	HRWLIP_CSD_074_001	Mouth morphology
1990	HRWLIP_CSD_075_001	Upper lip morphology
1991	HRWLIP_CSD_076_001	Lower lip morphology
1992	HRWLIP_CSD_077_001	Contact righting
1993	HRWLIP_CSD_078_001	Vocalization
1994	HRWLIP_CSD_079_001	Aggression
1995	HRWLIP_CSD_080_001	Head bobbing
1996	HRWLLA_CBC_001_001	Sodium
1997	HRWLLA_CBC_002_001	Potassium
1998	HRWLLA_CBC_003_001	Chloride
[truncated: 1,853 more rows]
